# Supplementary material for: Flax rust infection transcriptomics reveals a transcriptional profile that may be indicative for rust Avr genes
Source: PLoS One. 2019 Dec 12;14(12):e0226106. doi: 10.1371/journal.pone.0226106 (PMC6907798; doi:10.1371/journal.pone.0226106)
Supplement: S4 Table — Secretome cluster group is shown along with total expression and fold change between maximum and minimum expression values. Putative effectors predicted by EffectorP 2.0 are indicated. (XLSX) [file pone.0226106.s007.xlsx]

## Sheet: Sheet7 (3)
S4 Table. Expression of genes encoding secreted proteins, cell wall degrading enzymes (CWDE) and known Avr proteins, and qPCR reference genes. Secretome cluster group is shown along with total expression and fold change between maximum and minimum expression values. Putative effectors predicted by EffectorP 2.0 are indicated.
Gene ID	Gene loci	Putative function	Secretome Cluster	Germinating Spores (FPKM)	2 dpi (FPKM)	3 dpi (FPKM)	4 dpi (FPKM)	5 dpi (FPKM)	6 dpi (FPKM)	8 dpi (FPKM)	TOTAL expression (FPKM)	Fold change (max FPKM / min FPKM)
AvrL2	sc4334:10672-11866	Effector	3	0	52.0024	80.9304	61.271	22.2584	6.62767	1.75034	224.84	80.9304
AvrL567	sc1392:22885-24391	Flax cytosolic cytokinin oxidase activation	3	0	15.2091	12.093	7.42582	3.69076	0.977388	0.466383	39.8625	15.2091
AvrM	sc4666:9640-11982	Effector	3	56.2143	796.537	895.282	877.299	636.452	424.359	546.257	4232.4	15.9262
AvrM14	sc27:1316-3028	Nudix hydrolase	3	11.2246	449.39	270.959	200.45	86.5948	33.0978	11.2123	1062.93	40.0801
AvrP123	sc558:61093-62651	Effector	3	3.51098	144.622	116.864	82.717	51.4273	20.6597	12.873	432.674	41.1913
AvrP4	sc120:56790-57725	Effector	3	0.368756	335.925	378.816	297.901	244.438	116.177	48.5879	1422.21	378.816
MELLI_sc1.20	sc1:202182-208791		1	4.71948	2.95925	5.68627	5.90216	4.74472	7.13557	11.5442	42.6917	3.90106
MELLI_sc1.6	sc1:59226-63383		1	7.07949	15.7404	24.8571	28.4098	25.6508	25.4848	22.9256	150.148	4.01297
MELLI_sc1.7	sc1:65745-72155		1	170.542	342.922	869.126	762.94	510.989	327.997	300.817	3285.33	5.09626
MELLI_sc1001.6	sc1001:35179-40758	CWDE: CE4	2	809.864	304.178	65.947	8.28165	5.11353	16.3082	77.4382	1287.13	158.377
MELLI_sc1003.4	sc1003:21541-30555		1	5.06089	5.07718	5.95355	7.90235	11.0184	11.5882	13.8109	60.4115	2.72895
MELLI_sc1004.5	sc1004:18683-21185		3	0.084197	81.4089	23.0345	16.8194	9.73315	18.1975	24.0217	173.299	81.4089
MELLI_sc10063.1	sc10063:1234-2027	Predicted effector	1	327.79	852.436	714.568	804.338	656.788	559.345	441.557	4356.82	2.60056
MELLI_sc101.5	sc101:52362-55644		1	11.4014	3.36091	741.65	213.071	321.252	342.053	266.102	1898.89	220.669
MELLI_sc1011.2	sc1011:36422-40407		5	31.4701	11.2052	5.15754	4.84821	4.34482	4.65235	5.6178	67.296	7.24313
MELLI_sc1013.3	sc1013:32127-40015		1	7.85296	3.85287	5.90166	6.67576	6.67109	8.25321	8.07234	47.2799	2.14209
MELLI_sc1017.7	sc1017:52672-59270		5	8.65902	6.16679	2.93394	5.51043	5.32049	6.70121	6.96677	42.2587	2.95133
MELLI_sc102.10	sc102:69735-71738		5	29.6849	79.5495	26.437	23.2374	17.8311	14.5967	14.2929	205.63	5.56567
MELLI_sc1021.3	sc1021:10096-16898		5	11.9854	11.628	2.75241	0.597814	0.313999	2.26458	16.0177	45.5599	16.0177
MELLI_sc1040.3	sc1040:25964-27387		4	40.265	34.2227	3.65689	1.17222	4.40617	13.6889	423.506	520.918	361.285
MELLI_sc1042.1	sc1042:4390-5721	Predicted effector	1	5.52163	5.46912	9.37601	51.7324	45.3681	21.4135	19.9573	158.838	9.459
MELLI_sc1043.4	sc1043:29724-31630		5	2.66818	3.57901	3.21012	2.64879	2.34101	1.97121	2.21636	18.6347	1.81564
MELLI_sc1049.2	sc1049:22739-28521		5	5.31244	3.37381	4.85676	3.2451	2.89494	3.90446	6.60281	30.1903	2.28081
MELLI_sc1055.2	sc1055:12106-14861			3.69652	33.8719	23.0924	37.8415	30.5619	24.7689	26.1055	179.939	10.2371
MELLI_sc1057.2	_		1	5.68629	4.456	5.81827	6.65461	6.2714	6.17376	4.34328	39.4036	1.53216
MELLI_sc1067.1	sc1067:9257-18906		5	10.2122	9.99827	5.18561	4.99873	6.3568	6.33195	7.70069	50.7843	2.04296
MELLI_sc1068.2	sc1068:31693-37537		5	1260.56	548.674	607.33	597.439	732.524	847.337	708.261	5302.12	2.29747
MELLI_sc107.3	sc107:46057-48767	CWDE: AA5_1		0.00962581	0	0	0.127647	0.0831476	0.0697197	0.110934	0.401074	1
MELLI_sc1074.5	sc1074:14280-16547		3	0	12.2802	9.97502	9.00679	7.2432	5.85944	6.29523	50.6599	12.2802
MELLI_sc1077.2	sc1077:22093-25897	CWDE: AA1_2	1	1.61911	3.70628	14.8898	16.3942	17.1355	14.8405	15.3079	83.8933	10.5833
MELLI_sc108.8	sc108:25201-29279		5	53.5306	53.4929	14.5187	21.0902	14.9576	15.9078	13.0925	186.59	4.08865
MELLI_sc1080.1	sc1080:4955-7392	Predicted effector, carbohydrate-binding module family 13 protein	5	204.62	374.491	297.227	245.258	155.627	145.326	98.8056	1521.35	3.79018
MELLI_sc1082.3	sc1082:24906-29416		1	113.73	142.703	211.467	206.122	185.409	159.786	133.485	1152.7	1.85938
MELLI_sc1087.3	sc1087:6969-12148		1	13.68	9.52082	11.3439	17.8762	17.8019	37.0598	48.3484	155.631	5.07818
MELLI_sc1090.5	sc1090:28233-33358		5	38.7031	15.1278	8.95599	10.7262	10.2754	14.6611	31.1275	129.577	4.32148
MELLI_sc10915.1	sc10915:382-769		3	0.0486014	43.1052	14.3448	2.52956	1.30902	0.182306	0.0646361	61.5841	43.1052
MELLI_sc11.9	sc11:68819-69987	Predicted effector	1	0.249959	1.89496	1.07142	0.414768	0.53934	0.374714	0.729902	5.27506	1.89496
MELLI_sc110.3	sc110:72099-81866		4	8.43166	8.31679	8.14282	9.65198	12.9636	29.691	53.9327	131.131	6.62334
MELLI_sc1104.3	sc1104:8093-14239		4	0.0330928	0	0.00126764	1.4559	10.7408	12.6138	2.79832	27.6432	12.6138
MELLI_sc1109.1	sc1109:9233-15205		1	0.0219815	6.76435	9.56617	8.26816	7.04007	5.49842	3.98297	41.1421	9.56617
MELLI_sc1110.5	sc1110:9124-11275		3	41.5499	856.864	1573.51	1637.88	974.162	586.897	183.174	5854.04	39.4196
MELLI_sc1113.4	sc1113:28397-29883	Predicted effector	4	0.553228	0	1.38456	2.93425	5.12555	20.4533	39.9782	70.4291	39.9782
MELLI_sc1115.3	sc1115:14230-15984		5	107.092	59.2785	43.0844	39.3631	42.9843	50.2378	48.3865	390.427	2.72062
MELLI_sc1115.4	sc1115:16538-18194		1	0.17021	1.33708e-05	1.53293	1.73686	2.09267	2.79802	3.39793	11.7286	3.39793
MELLI_sc1115.5	sc1115:18455-22685		1	6.26332	4.6137	13.7272	12.5693	14.1758	11.2311	11.4803	74.0607	3.07254
MELLI_sc1115.7	sc1115:25433-26330		1	0.101422	0	0.640513	2.51961	1.56181	0.270904	0.379166	5.47342	2.51961
MELLI_sc1116.6	sc1116:19773-22379			1.50877	0.266597	0.288885	0.17629	1.23602	3.5058	5.79204	12.7744	5.79204
MELLI_sc113.7	sc113:30265-34590	Predicted effector	5	11.9959	3.92844	3.13262	1.02578	1.32553	1.35278	2.94648	25.7075	11.6944
MELLI_sc1131.2	sc1131:3208-8584		4	0.815898	0	0	0.0763808	0.0121211	1.57391	7.68199	10.1603	7.68199
MELLI_sc1139.3	sc1139:54541-65202	Predicted effector, ferredoxin reductase-like	1	10.1081	12.148	62.7216	76.583	64.7087	75.1826	68.3616	369.814	7.5764
MELLI_sc11391.1	sc11391:9-504	Predicted effector	5	3.24261	11.8247	0	0	0	0	0.399305	15.4666	11.8247
MELLI_sc114.3	sc114:8136-11355		1	0	0	0.563788	1.44933	1.54803	1.7874	2.00845	7.357	2.00845
MELLI_sc1141.2	sc1141:14008-15473		1	1.34582	1.43071	2.14313	4.23668	4.92454	3.70102	2.361	20.1429	3.65914
MELLI_sc1141.3	sc1141:15941-20269		1	5.07113	5.33268	11.6772	6.39263	7.60647	9.90337	6.38966	52.3731	2.30268
MELLI_sc1145.2	sc1145:2164-4151		5	113.436	73.9218	16.6445	7.26489	6.31663	9.27372	18.7201	245.578	17.9583
MELLI_sc1145.3	sc1145:9155-14401			191.104	62.8482	19.2497	5.95683	7.25863	18.029	40.2385	344.685	32.0815
MELLI_sc1151.3	sc1151:30546-33684		3	0.0305484	14.0172	47.3782	107.885	81.4668	26.722	31.9445	309.444	107.885
MELLI_sc1152.1	sc1152:1482-3236		1	2.52205	0	77.6641	16.642	18.6715	30.7753	37.8902	184.165	77.6641
MELLI_sc1153.2	sc1153:16806-20803		1	16.8995	54.5755	64.0198	46.5129	33.0002	17.2741	19.2409	251.523	3.78827
MELLI_sc1158.3	sc1158:20790-22449		1	20.2731	40.865	42.8246	51.7694	41.8469	27.5905	24.8935	250.063	2.5536
MELLI_sc1168.3	sc1168:17752-20768		5	37.4241	18.7756	4.69423	2.62816	1.98678	1.62661	3.74192	70.8774	23.0074
MELLI_sc1172.2	sc1172:18418-21094	CWDE: PL14		138.699	1114.29	1.38573	92.6383	0.309463	0.150592	10.8808	1358.35	1114.29
MELLI_sc1178.5	sc1178:21357-26174		1	17.485	15.7202	15.2471	14.2119	15.6186	17.6068	18.5634	114.453	1.30619
MELLI_sc1179.1	sc1179:19107-24380			2.62327	1.51618	0.709537	1.61346	1.4697	1.14511	1.12263	10.1999	2.62327
MELLI_sc118.5	sc118:42908-45088		5	8.24197	4.43995	2.21718	0.124166	0.19934	0.441203	1.66613	17.3299	8.24197
MELLI_sc1182.7	sc1182:41750-43614		4	3.56319	0	0	0.349969	1.40743	4.08462	12.9543	22.3595	12.9543
MELLI_sc1202.6	sc1202:22609-27400	CWDE: AA3_2		2.15606	1.85193	1.89038	3.69648	4.03401	4.10774	5.0536	22.7902	2.72883
MELLI_sc1209.3	sc1209:23822-28085	CWDE: AA7		0.0219776	0	0.0927651	0.191522	0.192063	0.30088	0.371618	1.17083	0.371618
MELLI_sc1210.2	sc1210:8334-13953		1	7.27788	86.9673	78.3974	102.324	95.4301	109.395	50.7225	530.514	15.0312
MELLI_sc1214.2	sc1214:24371-27333		1	3.87629	1.85942	3.69755	3.68454	3.45339	3.58717	4.06422	24.2226	2.18575
MELLI_sc1215.7	sc1215:31622-33761		3	0.0118549	144.169	148.082	162.585	111.061	101.12	90.6632	757.692	162.585
MELLI_sc1216.2	sc1216:19610-23006	CWDE: GH2	1	4.16699	3.58674	6.61175	8.37958	9.71825	12.0028	14.9087	59.3748	4.15662
MELLI_sc1216.8	sc1216:57975-62657	CWDE: GH2	2	53.7481	70.1201	18.4934	0.724015	0.542058	0.233328	14.1499	158.011	70.1201
MELLI_sc1223.2	sc1223:14422-16281	Predicted effector, ADP-ribosylation factor-like	5	46.8106	21.7248	21.1514	23.8372	25.7161	33.1145	37.2791	209.634	2.21312
MELLI_sc1229.2	sc1229:16573-24396		1	188.571	300.642	780.749	938.595	808.162	813.713	388.608	4219.04	4.97741
MELLI_sc1231.5	sc1231:34187-36515		1	0.0512027	1.08016	1.40304	1.47846	2.71036	5.67348	6.8174	19.2141	6.8174
MELLI_sc1238.1	sc1238:1906-4210		1	0.00852054	4.2686	2.74398	2.0884	1.01948	1.04932	1.01227	12.1906	4.2686
MELLI_sc1239.2	sc1239:10071-12274		2	1031.24	632.098	128.155	18.441	2.96476	1.69272	43.5169	1858.11	609.221
MELLI_sc1240.6	sc1240:26902-28263		3	0.00636992	10.0602	11.4974	15.9799	11.5296	9.13053	5.49056	63.6946	15.9799
MELLI_sc1249.4	sc1249:29173-30608		5	83.2748	0	60.499	0.548936	0.591628	2.10615	2.65413	149.675	83.2748
MELLI_sc125.10	_	CWDE: GH26; Annotation error
MELLI_sc125.20	sc125:106848-115720			19.3712	10.3141	7.26744	12.955	11.0587	9.71129	8.35447	79.0322	2.66548
MELLI_sc126.10	sc126:80441-82153		1	6.33146	12.326	10.3777	9.57126	8.99841	10.9744	11.6196	70.1988	1.94679
MELLI_sc1264.3	sc1264:16725-17955	Predicted effector	4	0.0170116	0	1.07964	1.14569	2.69279	9.4611	11.4266	25.8228	11.4266
MELLI_sc1265.3	sc1265:16057-19184		1	0.0462748	0	0.81577	0.299207	0.920012	3.87927	3.90209	9.86262	3.90209
MELLI_sc1266.3	sc1266:41349-41500		1	0	0	0	0	0	4.13245	1.63552	5.76797	4.13245
MELLI_sc128.4	sc128:11395-17836		1	0.00726427	0	2.08883	2.16528	2.82647	2.57838	1.28053	10.9468	2.82647
MELLI_sc1280.18	sc1280:21373-22330		1	0.126488	0	8.71776	5.97741	0.984229	0.772611	3.56907	20.1476	8.71776
MELLI_sc1286.5	sc1286:18850-25325		5	51.8649	25.413	18.4491	20.3362	21.677	24.4443	34.2123	196.397	2.81124
MELLI_sc1287.1	sc1287:19073-28790		3	0.00203202	245.864	77.6365	8.42455	1.75258	0.325221	0.158245	334.163	245.864
MELLI_sc1297.1	sc1297:8419-13370		1	27.659	92.2812	139.411	137.881	150.714	214.89	226.319	989.155	8.18247
MELLI_sc1297.2	sc1297:13706-16329		1	0	8.17338	7.04002	7.58761	8.38667	9.81757	10.5678	51.5731	10.5678
MELLI_sc13.1	sc13:3555-6542		5	179.026	20.2754	24.7358	32.2973	17.52	18.6571	28.4204	320.932	10.2184
MELLI_sc1301.3	sc1301:19557-23112	Predicted effector	1	1.07043	2.26985	5.39433	3.03539	2.94754	4.6254	3.20896	22.5519	5.0394
MELLI_sc1303.6	sc1303:27091-28333	Predicted effector	4	17.6118	2.74442	0	0.664574	18.5594	42.1983	36.4791	118.258	42.1983
MELLI_sc1305.1	sc1305:7719-19668			15.6737	21.4404	23.6091	26.0051	27.0334	24.3033	18.256	156.321	1.72476
MELLI_sc1317.4	_		4	66.9975	46.0832	17.266	8.09437	118.592	401.301	347.036	1005.37	49.5778
MELLI_sc1318.4	sc1318:30467-32524	Predicted effector	1	0.55314	2.61104	7.63372	4.18447	4.52282	4.60463	4.3102	28.42	7.63372
MELLI_sc132.11	sc132:101212-105252		1	0.00788862	4.99921	8.29224	12.0598	9.73026	9.67579	19.9752	64.7404	19.9752
MELLI_sc1325.2	sc1325:42464-46333		4	3.72473	4.2509	3.18597	2.98662	5.30996	38.2779	201.471	259.207	67.4579
MELLI_sc1332.5	sc1332:17148-25194		5	73.9256	23.7017	17.9525	12.746	13.9905	15.3188	19.4179	177.053	5.79991
MELLI_sc1337.5	sc1337:22749-27360	Predicted effector, HESP-897	5	54.0485	104.609	79.878	48.6458	30.9506	27.003	29.7083	374.843	3.87398
MELLI_sc1340.3	sc1340:8652-21392		5	100.158	8.9795	16.8686	41.8153	22.6668	28.0999	12.7232	231.311	11.1541
MELLI_sc1347.2	sc1347:7530-10582		1	10.4792	18.0037	21.8002	22.9366	22.3977	22.562	18.1344	136.314	2.18877
MELLI_sc1347.3	sc1347:12300-16873		1	8.52963	11.6162	12.6428	12.0277	15.1655	16.2099	20.0902	96.2819	2.35534
MELLI_sc1347.5	sc1347:16931-26506		1	14.8429	86.5497	159.432	162.512	136.715	86.0994	51.943	698.094	10.9488
MELLI_sc1347.7	sc1347:26651-31048	Predicted effector	1	0.963586	3.68938	6.07453	8.57693	6.91082	5.29959	3.78839	35.3032	8.90105
MELLI_sc1348.2	sc1348:14395-18845			33.9206	20.0001	16.6744	17.9671	17.8749	19.6255	18.6352	144.698	2.03429
MELLI_sc1348.3	sc1348:21680-24594			15.9271	6.64689	6.0048	8.35469	7.36771	8.99029	8.78947	62.081	2.65239
MELLI_sc1355.2	sc1355:3139-7242		5	150.599	69.951	43.5714	34.2806	35.9259	28.0763	18.3771	380.781	8.19493
MELLI_sc1362.6	_	Predicted effector/Spt4 transcription elongation factor-like	1	65.8813	223.536	226.489	272.49	225.407	135.896	204.96	1354.66	4.13608
MELLI_sc1363.1	sc1363:1385-16255			43.7605	11.854	15.0757	14.8137	15.2851	16.0342	15.5412	132.364	3.69162
MELLI_sc1363.2	sc1363:1385-16255			41.2904	10.3913	2.31822	1.97248	12.1527	23.4156	20.3439	111.885	20.9332
MELLI_sc1365.1	sc1365:8026-24657	CWDE: GH35		10.7258	3.38179	9.08547	9.34475	9.96427	13.297	26.9539	82.753	7.97031
MELLI_sc1365.2	sc1365:27095-28808		3	0	60.0139	32.5606	32.33	26.1012	38.4911	76.7709	266.268	76.7709
MELLI_sc137.10	sc137:71088-72379	Predicted effector, alpha-beta-fold hydrolase	1	7.64977	7.24787	4.62009	7.963	6.00768	9.10168	11.4979	54.088	2.48867
MELLI_sc1373.1	sc1373:5945-9036	Predicted effector	2	46.104	33.1506	10.1781	3.07727	1.26134	1.38554	1.59637	96.7532	36.5516
MELLI_sc1379.2	sc1379:25780-31193	CWDE: GH5		155.093	64.7003	50.7206	57.8924	54.1531	56.0162	71.1173	509.693	3.05779
MELLI_sc138.4	sc138:42356-47806		3	0.0708597	15.6134	10.2736	7.53144	12.6665	13.7971	6.33577	66.2887	15.6134
MELLI_sc138.6	sc138:52128-56878			275.041	172.27	327.625	258.831	231.544	301.324	246.059	1812.69	1.90181
MELLI_sc1380.2	sc1380:1510-3344		1	0.9452	2.31005	1.03487	3.17609	2.52072	3.3451	2.97185	16.3039	3.3451
MELLI_sc1383.1	_		5	25.92	2.86996	2.53315	3.88316	3.93744	4.01407	5.6412	48.799	10.2323
MELLI_sc1386.1	sc1386:314-3474		2	647.964	245.818	73.7578	10.9443	16.9912	23.3003	89.9432	1108.72	59.2056
MELLI_sc1386.4	sc1386:12959-14771		1	0	0	5.553	0.720858	4.81077	7.43547	5.55261	24.0727	7.43547
MELLI_sc1390.1	sc1390:524-2574		1	0.00573973	1.36612	1.68241	1.06199	1.13867	1.34611	2.02217	8.62321	2.02217
MELLI_sc1391.2	sc1391:15837-17273	Predicted effector	3	3.54901	124.731	49.9491	189.946	86.5432	87.6092	36.2544	578.582	53.5208
MELLI_sc1392.4	sc1392:22885-24391	AvrL567-C	3	0	494.176	385.324	350.969	170.065	60.4494	22.8885	1483.87	494.176
MELLI_sc1407.1	sc1407:11513-13967		1	0	1.93741	0.710897	1.64659	1.76529	1.6722	2.33605	10.0684	2.33605
MELLI_sc1407.2	sc1407:22328-25011		5	3.93709	5.76915	2.53771	1.66234	1.16336	2.25985	2.93069	20.2602	4.95904
MELLI_sc1410.1	sc1410:7057-9827		1	2.2674	0	1.11997	0.783937	1.51639	2.73888	6.57868	15.0053	6.57868
MELLI_sc1416.5	sc1416:32173-33909		1	55.32	41.2154	31.5298	37.2577	56.0193	80.2926	76.3293	377.964	2.54656
MELLI_sc1428.1	sc1428:27483-31082		1	0.244853	4.80429	4.80955	5.62949	6.6595	13.2932	8.89709	44.338	13.2932
MELLI_sc1445.1	sc1445:10534-12665		5	42.4714	32.3732	15.5603	12.8364	6.29611	15.017	16.5489	141.103	6.74566
MELLI_sc1449.2	sc1449:20806-27638		1	0.158426	0.812475	3.41675	3.3801	5.40313	16.3654	6.14338	35.6797	16.3654
MELLI_sc1459.4	sc1459:22312-32122		5	93.1451	19.6726	10.1703	74.9905	16.359	17.9096	37.4695	269.717	9.15854
MELLI_sc1460.2	sc1460:9271-10868		1	0.359528	0	1.68339	3.82872	4.59723	6.78563	6.82943	24.0839	6.82943
MELLI_sc1472.5	sc1472:16377-22313		1	3.0317	3.46612	10.1122	7.92933	9.67326	11.0293	9.87417	55.1161	3.63799
MELLI_sc1482.3	_	CWDE: GH5_9	2	240.922	33.5141	3.6801	0.570867	0.121559	0.154633	6.69291	285.656	240.922
MELLI_sc1488.3	sc1488:22067-25508		5	1.6453	3.05533	1.1047	1.11725	0.354025	0.408386	0.353549	8.03854	3.05533
MELLI_sc1489.1	sc1489:3044-6103		4	1.92411	0	0	25.4701	114.997	69.9541	8.9897	221.335	114.997
MELLI_sc1489.2	sc1489:6499-12222	CWDE: GH26	2	319.142	64.5504	13.6243	1.59876	0.587028	3.42951	36.6122	439.544	319.142
MELLI_sc1495.4	sc1495:22367-24373	Predicted effector	3	0.650456	49.653	219.363	99.671	147.08	143.243	65.3257	724.986	219.363
MELLI_sc1502.3	sc1502:4855-8966		5	3.04155	10.1124	0.89327	3.8329	1.50417	1.63063	1.50852	22.5234	10.1124
MELLI_sc1503.1	sc1503:11307-19498		4	5.9021	4.31915	4.6999	75.4253	39.975	207.04	171.526	508.887	47.9354
MELLI_sc1506.4	sc1506:16813-21411		2	60.4539	28.9208	12.3374	0.63831	0.240331	0.64657	4.91167	108.149	60.4539
MELLI_sc1508.2	sc1508:6633-7357	Predicted effector	1	4.92073	3.71471	1.0102	6.32246	5.07883	3.36462	5.69007	30.1016	6.25862
MELLI_sc1517.1	sc1517:8151-10203		1	0.0549223	0.962205	7.7568	6.53421	5.02959	7.99019	8.77383	37.1017	8.77383
MELLI_sc152.2	sc152:14827-16222		1	0.0107105	1.11134	0.568795	1.28468	0.679906	1.44511	2.56712	7.66766	2.56712
MELLI_sc152.3	sc152:20184-20794		1	0	0	0.562888	0.595703	1.04599	1.6125	2.00665	5.82373	2.00665
MELLI_sc152.5	sc152:29650-31767		3	0.0124062	9.43668	52.306	28.2954	28.5239	32.4769	36.1395	187.191	52.306
MELLI_sc1521.3	sc1521:23113-26553	CWDE: GH27	1	0.42497	5.42502	7.24576	7.12954	10.8545	14.5568	13.9858	59.6224	14.5568
MELLI_sc1528.3	sc1528:12250-19171		4	0.0674084	0	0	0	0.173689	5.26888	23.0667	28.5767	23.0667
MELLI_sc1531.7	_	Annotation error
MELLI_sc15357.1	sc15357:4-346		5	1.9243	7.61746	3.57199	1.02666	0.341032	0.815866	0.652502	15.9498	7.61746
MELLI_sc1542.1	sc1542:8000-10287		1	7.59138	16.7935	20.8356	32.0969	35.9429	34.8589	28.2225	176.342	4.7347
MELLI_sc1547.1	sc1547:2190-11043		1	15.0047	112.673	207.362	236.809	217.865	174.024	123.174	1086.91	15.7823
MELLI_sc1549.1	_		2	2668.65	1126.54	257.748	34.2313	13.9473	15.1484	178.53	4294.8	191.338
MELLI_sc1557.2	sc1557:21185-25472		1	0.00899778	0.426406	1.19655	0.990023	1.16265	0.974655	1.42785	6.18713	1.42785
MELLI_sc156.3	sc156:17517-25272			246.014	160.717	346.092	258.94	162.919	187.783	199.318	1561.78	2.15342
MELLI_sc156.4	sc156:26004-31225		5	114.403	53.3218	13.9822	9.98476	5.82454	4.24233	9.01101	210.77	26.967
MELLI_sc156.5	sc156:46499-48509		1	4.28229	24.0882	43.3198	67.2757	75.3596	59.7877	36.9214	311.035	17.598
MELLI_sc156.6	sc156:49125-51341		1	29.6841	17.6784	221.563	351.086	381.626	221.29	147.445	1370.37	21.5871
MELLI_sc1561.2	sc1561:13943-20538		1	11.7824	19.2054	25.4133	31.4425	28.2431	28.9651	25.9527	171.004	2.6686
MELLI_sc1561.3	sc1561:23168-27177			7.56348	75.5657	125.036	146.745	158.889	178.758	223.501	916.058	29.55
MELLI_sc1576.2	sc1576:23926-27373	Predicted effector	1	0.224754	0.846514	0.337291	0.537069	3.24146	2.55969	1.65265	9.39943	3.24146
MELLI_sc1580.2	sc1580:13731-18982		4	16.7835	69.4546	54.9515	29.1167	231.47	357.992	151.039	910.807	21.33
MELLI_sc1580.3	sc1580:21976-24615		1	0.154274	1.20382	0.715298	0.948364	1.61495	2.13215	2.96517	9.73403	2.96517
MELLI_sc16.4	sc16:30923-33425		4	1.54392e-07	0	0.223456	5.05821	16.4797	18.1497	7.19843	47.1095	18.1497
MELLI_sc1603.2	sc1603:16157-28067		5	24.1339	9.61895	7.4201	8.45686	6.97258	5.93135	5.39717	67.9309	4.47158
MELLI_sc1608.3	sc1608:37196-39014	Predicted effector	1	0.506026	0	0	0.95879	0.41671	1.51468	2.49264	5.88885	2.49264
MELLI_sc1617.4	sc1617:22010-23854		4	4.48931	1.37561	1.48251	2.52246	3.78378	9.39006	13.7717	36.8154	10.0113
MELLI_sc163.5	sc163:16306-30354		1	100.058	26.7167	125.117	151.692	170.154	78.821	93.0226	745.581	6.36883
MELLI_sc1630.2	sc1630:17252-27443		5	21.9718	17.0127	15.7771	18.245	16.132	16.5312	16.4424	122.112	1.39264
MELLI_sc1648.3	sc1648:2896-5134		1	0.464406	2.17762	1.07546	2.14349	0.857961	3.6256	4.5143	14.8588	4.5143
MELLI_sc1650.4	sc1650:18058-24278			2.52846	7.34933	17.3705	24.7309	17.6432	22.306	18.2103	110.139	9.78101
MELLI_sc1650.5	sc1650:25713-28015			2.89925	4.8587	12.4244	10.5085	10.2976	10.9805	8.58866	60.5576	4.28538
MELLI_sc1654.1	sc1654:11732-15197		1	0.203416	2.11705	1.19618	1.81397	1.84064	1.31682	1.41702	9.9051	2.11705
MELLI_sc1655.1	sc1655:13521-15170		1	0.034503	0	2.37369	1.32415	7.09607	9.15318	4.1972	24.1788	9.15318
MELLI_sc167.2	sc167:7022-9501		1	4.62851	8.96008	6.34004	7.18615	6.37523	6.66534	8.59477	48.7501	1.93585
MELLI_sc1679.1	sc1679:7381-26146	Assembly error
MELLI_sc1679.2	sc1679:26676-29401	CWDE: CE4	5	1020.64	676.351	441.238	446.205	327.101	213.073	100.062	3224.67	10.2001
MELLI_sc168.8	sc168:70559-73148		5	16.0998	13.0491	2.65325	4.17556	2.92774	3.05658	5.32624	47.2883	6.06795
MELLI_sc1694.1	sc1694:1267-9709	CWDE: AA7	2	537.092	102.451	83.8865	1.74893	0.132572	0.0777586	46.185	771.574	537.092
MELLI_sc1694.2	sc1694:1267-9709	CWDE: AA7	1	0.0989794	1.36524	1.26839	0.53254	0.651078	0.598845	0.72143	5.2365	1.36524
MELLI_sc1694.3	sc1694:10738-13501	CWDE: GH81		0.0231368	0	0.264594	0.299514	0.593498	0.924193	0.490872	2.59581	0.924193
MELLI_sc17.17	sc17:101715-113325	Assembly error
MELLI_sc17.9	sc17:38015-42562	Predicted effector, possible pectate lyase	4	25.0303	28.689	46.6483	51.3801	72.8989	196.487	370.636	791.77	14.8075
MELLI_sc1700.3	sc1700:16264-18896		5	259.995	76.8067	38.5878	41.3475	47.0067	85.6237	118.088	667.455	6.73775
MELLI_sc1705.5	sc1705:15964-25806	Predicted effector	1	0.112104	0	0	1.25234	1.24363	2.97458	2.43672	8.01937	2.97458
MELLI_sc1706.1	sc1706:6543-12296		1	87.8291	99.6771	257.385	190.741	133.89	113.822	110.364	993.708	2.93052
MELLI_sc1709.4	sc1709:22148-26048		1	127.285	621.539	691.313	831.072	752.454	535.244	392.114	3951.02	6.52922
MELLI_sc171.4	sc171:25239-35796		1	3.74116	1.03008	3.15458	2.67061	3.16926	3.39418	4.16425	21.3241	4.04265
MELLI_sc1717.2	sc1717:12399-16749		1	190.231	9.35413	80.7026	108.458	106.867	140.713	113.33	749.656	20.3366
MELLI_sc1726.2	sc1726:7463-12283		5	98.7098	26.5316	15.6084	9.65963	10.5116	16.267	12.1979	189.486	10.2188
MELLI_sc1727.3	sc1727:8078-10011	Predicted effector	3	2.67498	354.902	318.1	319.7	229.574	234.386	199.276	1658.61	132.675
MELLI_sc1736.2	sc1736:8899-16765		5	13.0304	7.81092	2.81493	1.26237	0.408037	0.324537	1.89763	27.5488	40.1507
MELLI_sc1737.2	sc1737:10373-13402		1	24.3105	29.0436	55.9777	54.7957	46.6255	52.5025	46.2281	309.484	2.30261
MELLI_sc1739.2	sc1739:9402-12876		5	65.1394	22.5185	12.4789	13.6103	12.4845	18.7729	23.3615	168.366	5.21996
MELLI_sc174.6	sc174:62694-68527		1	0.00596174	1.48631	0.80031	2.01811	2.60581	4.19028	4.49479	15.6016	4.49479
MELLI_sc1740.2	sc1740:23432-28685		2	1737.98	383.478	87.822	12.4258	1.88718	1.54717	92.8407	2317.98	1123.33
MELLI_sc1748.3	sc1748:5350-6861		5	2.82362	1.07411	0.51264	1.04459	0.454195	1.05856	1.90225	8.86997	2.8
MELLI_sc1753.4	sc1753:7302-11319			3.82498	90.2586	67.601	40.8368	28.1981	19.5051	19.9942	270.219	23.5971
MELLI_sc1756.2	sc1756:13485-24027	CWDE: GH81		38.3294	32.8184	34.9843	31.028	22.7356	12.3443	14.9278	187.168	3.10503
MELLI_sc1774.3	sc1774:15647-19405	CWDE: GH5_41	5	18.5506	9.80226	5.64113	13.8239	12.4581	8.90022	17.4049	86.5811	3.28845
MELLI_sc1778.4	sc1778:16793-21323		1	16.2751	8.81432	12.9328	13.3232	14.8558	18.406	20.6551	105.262	2.34336
MELLI_sc178.1	sc178:203-9068		5	45.0894	17.8848	3.56794	0.945056	1.36699	1.99285	5.84006	76.6871	47.7108
MELLI_sc1781.1	sc1781:10706-12627	Predicted effector	3	0	260.818	154.044	144.035	91.354	64.8978	51.4777	766.626	260.818
MELLI_sc1784.8	sc1784:6848-7872	Predicted effector	4	0.184423	0	0	0.298385	1.35296	14.585	63.25	79.6708	63.25
MELLI_sc1791.1	sc1791:107-1981		3	4.36382	267.635	406.553	460.675	431.227	328.833	232.132	2131.42	105.567
MELLI_sc1793.3	sc1793:16315-21314		1	29.797	24.7984	33.6977	39.5755	39.49	35.5632	27.6633	230.585	1.59589
MELLI_sc180.3	sc180:30120-33961		1	101.965	80.8604	60.3664	167.365	53.6414	92.5098	121.612	678.32	3.12007
MELLI_sc1807.2	sc1807:7749-9031	Predicted effector	1	3.94961	8.44382	6.33602	5.13197	5.84584	5.14295	6.3307	41.1809	2.13789
MELLI_sc1810.3	sc1810:6233-8000		1	0.0143206	0	1.67005	1.57606	1.79285	2.50901	3.99957	11.5619	3.99957
MELLI_sc1821.2	sc1821:11608-23534		1	15.878	12.1975	9.51848	13.4434	16.8302	17.8501	20.689	106.407	2.17356
MELLI_sc1833.2	sc1833:2932-6024		3	0.0583379	54.1405	43.4166	47.2264	53.1516	38.341	40.0896	276.424	54.1405
MELLI_sc1841.2	sc1841:23113-27256		1	8.91416	11.5835	26.7387	28.4943	25.7055	22.5506	20.4804	144.467	3.19652
MELLI_sc1846.6	sc1846:20702-26672			36.0199	110.258	130.518	114.333	102.098	105.851	94.1922	693.27	3.6235
MELLI_sc1866.1	sc1866:5774-11069			5.12277	1.77219	6.25635	7.50967	9.60267	13.4857	13.6117	57.361	7.68072
MELLI_sc1871.3	sc1871:10273-13869		2	1532.55	272.575	63.1508	11.0615	4.90644	3.86817	39.183	1927.29	396.195
MELLI_sc1877.1	sc1877:3668-5229		4	10.5174	1.91514	0.829157	1.76303	3.89135	20.0731	52.3219	91.3111	52.3219
MELLI_sc1878.3	sc1878:8358-13129		5	23.5406	8.90752	8.33071	8.7972	9.05503	12.9118	19.9482	91.4911	2.82576
MELLI_sc1885.3	sc1885:14221-19638		1	1.33275	0.537806	2.91906	3.4245	4.05439	5.44318	6.08091	23.7926	11.3069
MELLI_sc1887.3	sc1887:17507-25156	CWDE: GH2	5	99.424	39.2067	15.4874	15.5004	13.0515	14.5021	15.4244	212.597	7.61782
MELLI_sc1887.4	sc1887:25474-28745	CWDE: GH2	5	98.6712	30.0838	14.8709	10.798	9.82876	10.2309	12.3189	186.802	10.039
MELLI_sc1888.2	sc1888:3158-10651	Assembly error
MELLI_sc1896.3	sc1896:27426-29130			0.479053	6.7561	1.09834	0.269536	0.352145	2.10312	13.5482	24.6065	13.5482
MELLI_sc190.8	sc190:60306-62517		1	2.87577	1.61764	6.94787	3.56424	4.35117	5.4431	2.71236	27.5122	4.29507
MELLI_sc1909.4	sc1909:10343-11795	Predicted effector	4	0	0	0	0	1.07942	5.61407	25.5222	32.2157	25.5222
MELLI_sc191.2	sc191:25230-32378		5	1014.07	487.567	177.611	100.169	135.302	221.065	197.979	2333.76	10.1236
MELLI_sc191.5	sc191:40773-42630		2	1044.23	237.534	37.5235	4.4798	1.27642	1.29769	23.1968	1349.54	818.093
MELLI_sc1919.4	sc1919:10721-11825		1	0.449648	0	0	0.858075	1.98305	1.8505	1.15289	6.29416	1.98305
MELLI_sc1920.4	sc1920:21278-23042	Predicted effector	4	3.93212	1.66677	1.16603	18.3865	83.2183	62.4115	20.4714	191.253	71.3689
MELLI_sc1921.3	sc1921:14143-16338		5	18.8492	12.3852	5.90792	7.73397	6.88285	10.3446	7.70126	69.805	3.1905
MELLI_sc1927.1	sc1927:16324-17618		2	63.7073	32.8534	4.07665	0.899715	1.05374	1.40272	3.20454	107.198	63.7073
MELLI_sc1931.2	sc1931:9162-10660	Predicted effector	1	0.85177	8.3515	4.87095	0.944837	7.05691	14.7797	7.26437	44.12	14.7797
MELLI_sc1966.3	sc1966:9026-15032	CWDE: GH2	4	25.0708	3.77892	1.035	3.1156	17.8037	43.8236	33.2878	127.915	42.3416
MELLI_sc1971.3	sc1971:16720-21437		1	12.687	37.7063	44.3891	48.6788	46.1383	45.2311	43.7905	278.621	3.8369
MELLI_sc1972.4	sc1972:16551-20096			7.41562	0	1.06429	0.322742	8.86962	165.191	808.504	991.367	808.504
MELLI_sc1972.5	sc1972:20304-21556		3	1.06253	41.7921	17.5332	18.6008	18.7073	17.4108	12.6876	127.794	39.3326
MELLI_sc1978.3	sc1978:20964-24938	Predicted effector	5	6.2512	5.3415	1.89015	2.07093	1.41287	1.08194	0.820321	18.8689	6.2512
MELLI_sc199.5	sc199:34449-47233		1	9.66473	1.77355	40.6095	37.2442	21.1815	21.8715	10.9912	143.336	22.8973
MELLI_sc1994.1	sc1994:3369-15213		1	1.30397	1.18467	5.39289	6.48865	5.77772	6.18407	4.74725	31.0792	5.47718
MELLI_sc20.10	sc20:99637-104238		2	65.1071	11.2802	1.74398	0.947184	0.414152	0.737917	1.84198	82.0725	65.1071
MELLI_sc20.5	sc20:67112-73616		1	28.3914	83.4993	54.1532	70.4222	68.6398	74.7249	68.4846	448.315	2.94101
MELLI_sc20.7	sc20:80213-84688		1	0.913353	15.9768	7.02571	3.56864	4.84035	3.98024	3.526	39.8311	15.9768
MELLI_sc200.6	sc200:35633-38495			37.3447	14.9379	13.5356	11.533	12.8294	19.8167	22.1916	132.189	3.23807
MELLI_sc2003.2	sc2003:17804-19912		5	187.277	57.0686	16.6158	6.51905	77.0356	158.917	58.902	562.335	28.7277
MELLI_sc2012.1	sc2012:16133-18385		1	14.8334	20.8554	49.3331	47.9441	40.6678	33.8493	27.1038	234.587	3.32581
MELLI_sc2015.3	sc2015:12520-14530	Predicted effector	1	2.10154	6.54307	15.7611	9.91879	3.16253	8.04666	11.1992	56.7329	7.49979
MELLI_sc2025.1	sc2025:13074-19518		1	6.78889	39.7132	59.6596	67.9442	66.2726	46.3487	28.2562	314.983	10.0081
MELLI_sc2028.2	sc2028:2538-6601		1	1.21089	9.76033	6.35476	7.79544	7.00725	5.16216	5.14726	42.4381	8.06046
MELLI_sc2033.1	sc2033:2431-3781	Predicted effector	3	0.0252335	146.555	207.187	167.722	128.934	98.8155	44.0324	793.271	207.187
MELLI_sc2034.3	sc2034:11567-19951		1	0.817147	1.88043	3.35748	3.37792	3.31195	3.04814	2.72087	18.5139	3.37792
MELLI_sc2037.1	sc2037:435-2279	Predicted effector	1	0.0386176	1.64547	0.916123	2.07971e-05	0.674774	1.45159	0.773746	5.50034	1.64547
MELLI_sc2039.3	sc2039:4649-6473		2	678.531	167.679	26.4755	5.21652	1.79744	0.992041	2.49505	883.187	683.975
MELLI_sc204.9	sc204:43210-44974		4	1.83306	0	0	1.97482	2.70478	4.96126	10.3508	21.8247	10.3508
MELLI_sc2041.6	sc2041:16729-17628		1	0.101719	0	0.600127	0.565334	1.04572	1.43369	4.40251	8.1491	4.40251
MELLI_sc2049.1	sc2049:4298-7443		1	0.637504	7.22687	6.24044	10.8987	12.647	22.1716	18.6248	78.4469	22.1716
MELLI_sc205.2	sc205:23942-25197	Predicted effector	1	0.774994	0	1.38515	1.3601	1.51657	0.72129	1.39389	7.15199	1.51657
MELLI_sc205.3	sc205:28963-30218	Predicted effector	1	0.388656	0	2.11791	0.850962	0.564589	0.766512	0.921513	5.61014	2.11791
MELLI_sc2050.5	sc2050:47936-49197		2	128.471	48.2637	10.0618	3.19676	2.41393	3.46789	8.55242	204.428	53.2207
MELLI_sc2051.1	sc2051:25453-26529	Predicted effector	1	0.304463	11.7757	5.20506	3.96855	1.8971	1.88841	0.668746	25.708	11.7757
MELLI_sc2059.3	sc2059:5698-7672		1	113.027	204.207	144.065	170.12	166.373	142.868	158.763	1099.42	1.80671
MELLI_sc206.5	sc206:52507-61266			12.7126	8.10801	8.59334	10.699	10.0489	13.1556	14.2722	77.5897	1.76026
MELLI_sc206.6	sc206:52507-61266	Assembly error
MELLI_sc206.8	sc206:65683-67043	Predicted effector	5	1.65978	1.40853	0.407271	0.808568	0.524886	0.722601	0.770514	6.30215	1.65978
MELLI_sc2060.2	sc2060:7426-14253		1	8.53847	59.4856	71.165	69.3753	78.8495	86.2048	67.1813	440.8	10.096
MELLI_sc2063.3	sc2063:7016-7793	Predicted effector	1	0.229677	0	0	0.680767	1.03588	3.73185	0.577299	6.25547	3.73185
MELLI_sc2067.3	sc2067:15081-22776		3	6.54522	1507.28	2502.54	2450.35	1507.14	889.242	324.436	9187.53	382.346
MELLI_sc210.8	sc210:11630-13094	Predicted effector	1	1.28031	1.2864	1.18901	0.585456	0.910114	1.8216	1.84842	8.92131	1.84842
MELLI_sc2103.2	sc2103:11964-14020		2	2980.99	855.011	154.071	21.8292	2.70921	3.69931	219.036	4237.35	1100.32
MELLI_sc2105.4	sc2105:19301-19730	Predicted effector	5	0.334952	8.95391	0.915741	0	0	0	0.0408757	10.2455	8.95391
MELLI_sc2110.2	sc2110:10203-12762		5	80.196	74.5484	48.7344	55.9106	61.5696	73.1711	71.7488	465.879	1.64557
MELLI_sc2122.3	sc2122:11189-12414	Predicted effector	1	0.68862	0	0	2.58028	2.96711	2.12805	1.96353	10.3276	2.96711
MELLI_sc2122.4	sc2122:13897-20155		5	87.2021	16.2985	11.144	10.9568	10.3856	14.2216	19.7767	169.985	8.39644
MELLI_sc2122.5	sc2122:13897-20155			1.66135	1.59887	0.357041	0.489821	0.289152	0.184645	0.417931	4.99881	1.66135
MELLI_sc2126.5	sc2126:19651-26151		1	6.85815	13.0234	13.0419	13.5493	9.45116	6.80485	9.07194	71.8007	1.99112
MELLI_sc2132.2	sc2132:3767-11761			2.0918	0.000102064	4.53325	6.21045	4.12257	3.43402	3.23764	23.6298	6.21045
MELLI_sc2146.1	_	Assembly error
MELLI_sc2146.2_MELLI_sc2146.3	_	Annotation error
MELLI_sc2146.4	sc2146:17805-20747		1	0.446629	7.18758	10.9593	9.22289	9.38777	11.7829	17.0318	66.0189	17.0318
MELLI_sc2154.2	sc2154:18333-21061		2	63.1673	22.5172	6.48484	1.26354	0.39973	0.25628	0.806652	94.8955	63.1673
MELLI_sc2156.3	sc2156:6272-8369	Predicted effector, thaumatin-like protein	4	3.16071	44.7809	1.65427	0.526258	2.03851	25.6269	148.801	226.589	148.801
MELLI_sc2157.2	sc2157:2147-9030		3	0.000324481	15.8772	27.0397	33.6745	29.1433	23.5078	24.0573	153.3	33.6745
MELLI_sc2166.2	sc2166:12082-19799			27.4661	11.9559	19.8461	17.5606	13.3692	12.6904	11.2817	114.17	2.43457
MELLI_sc217.1	sc217:2743-4953		1	0.191672	0	0.311797	0.183189	0.293934	1.61056	3.53886	6.13001	3.53886
MELLI_sc2183.1	sc2183:4470-19967	Assembly error
MELLI_sc2197.2	sc2197:15876-19314		1	0.875819	3.40296	14.7754	16.1038	12.1662	9.86835	9.5699	66.7624	16.1038
MELLI_sc2209.2	_	Annotation error
MELLI_sc2217.2	sc2217:20447-22903		1	5.93486	0.608618	10.9625	5.07657	3.6293	3.64561	7.80912	37.6666	10.9625
MELLI_sc2223.3	sc2223:18493-20831		5	13.7583	6.131	7.9305	4.90909	6.27662	9.94889	12.3747	61.3291	2.80262
MELLI_sc228.5	sc228:24846-27959		5	60.8841	18.9109	28.926	11.1535	20.2754	25.7878	36.1822	202.12	5.45874
MELLI_sc228.6	sc228:29094-35534		5	8.24597	3.99038	1.26382	0.0976883	0.0259918	0.0395519	0.142937	13.8063	8.24597
MELLI_sc228.8	sc228:46226-67900	Translation elongation factor 1-α		153.972	695.111	1212.61	1325.99	1326.78	1160.25	865.853	6740.57	8.61702
MELLI_sc231.1	sc231:3639-15709	Assembly error
MELLI_sc231.2	sc231:16181-18489	CWDE: GH9		0.0743419	0.474422	4.72179	2.92457	4.06779	3.83107	2.65279	18.7468	4.72179
MELLI_sc231.5	sc231:33133-36629	CWDE: GH51	1	0.12865	0.494711	2.67822	2.30924	1.65166	1.98695	2.45996	11.7094	2.67822
MELLI_sc2316.3	sc2316:12291-20231		5	16.5	6.14516	11.1756	9.82029	8.66457	7.47874	6.67417	66.4585	2.68504
MELLI_sc232.3	sc232:17049-25569			154.844	233.544	72.8976	127.301	143.077	214.215	187.603	1133.48	3.20373
MELLI_sc232.4	sc232:33265-38095		4	1.24614	0	1.1427	2.48592	6.6548	37.0059	225.476	274.011	225.476
MELLI_sc233.5	sc233:51198-55329			141.495	60.6054	11.7264	3.09422	1.15832	0.723959	5.51386	224.317	141.495
MELLI_sc233.6	sc233:55754-60221	CWDE: GH16		260.972	639.667	42.7904	1.96987	4.38243	5.09879	6.94708	961.828	639.667
MELLI_sc2334.5	sc2334:10149-13544	CWDE: GH43_6		51.9722	223.348	368.141	246.086	150.943	78.6647	40.2193	1159.37	9.15334
MELLI_sc234.4	sc234:30689-33248	CWDE: PLO		43.452	18.7627	17.4146	17.3675	17.6542	20.216	26.7455	161.613	2.50191
MELLI_sc234.5	sc234:34585-38481	CWDE: PLO		37.5661	15.1748	10.9963	15.8701	15.1019	17.4438	23.4576	135.611	3.41625
MELLI_sc2342.1	sc2342:3079-7567	CWDE: GH92	5	232.401	130.934	90.7924	50.9246	65.0405	82.3996	96.1678	748.66	4.56363
MELLI_sc235.2	sc235:54616-60567			9.58749	16.2658	57.7055	47.7217	42.4973	37.42	35.3201	246.518	6.01883
MELLI_sc235.4	sc235:62204-65465			5.03238	22.525	19.78	23.5142	24.5277	22.3627	23.3061	141.048	4.87398
MELLI_sc2353.5	sc2353:19875-21131		1	0.235744	0	4.22011	1.80756	2.50686	1.4893	0.956902	11.2165	4.22011
MELLI_sc2360.1	sc2360:914-3787		1	0.0057324	0	3.69566	2.41845	2.99955	6.02254	2.85933	18.0013	6.02254
MELLI_sc2377.1	sc2377:1688-3545		5	9.93774	0.590838	0.953531	0.29287	0.30439	0.956203	1.73568	14.7713	9.93774
MELLI_sc238.10	sc238:64706-65017		5	5.65492	38.284	0	0	0.868498	0.607914	0.922969	46.3383	38.284
MELLI_sc240.5	sc240:16538-19746		4	0.0360088	8.93494	5.32904	96.8832	697.768	628.662	144.349	1581.96	697.768
MELLI_sc242.5_MELLI_sc242.6	sc242:30980-36762			117.583	71.3792	41.0238	46.3915	47.9551	53.4867	54.7964	432.616	2.86621
MELLI_sc242.7	sc242:36982-40102			36.4852	12.7519	11.792	13.7869	12.5456	13.5661	13.7123	114.64	3.09406
MELLI_sc2421.2	sc2421:14841-17880	Assembly error
MELLI_sc2433.1	sc2433:9595-15659		2	462.109	90.9002	17.8037	4.45446	2.37571	2.38338	14.4422	594.469	194.514
MELLI_sc2434.1	sc2434:6310-8668		5	54.6776	69.7299	27.6766	26.6034	23.6106	23.3832	34.0675	259.749	2.98205
MELLI_sc2434.2	sc2434:9761-17224			18.3494	8.76324	9.03894	10.6356	10.7663	11.9151	11.0229	80.4915	2.09391
MELLI_sc244.3	sc244:14922-17157		2	275.129	67.1463	12.0988	2.14603	2.00659	2.40833	20.089	381.024	137.113
MELLI_sc2441.4	sc2441:11698-13174	Predicted effector	1	0	0	2.32765	0.753223	1.07301	1.80623	0.957908	6.91802	2.32765
MELLI_sc2460.2	sc2460:35522-40816	Predicted effector	4	13.9827	6.07288	7.64429	8.76331	16.3639	43.3442	39.4003	135.572	7.13734
MELLI_sc2462.2	sc2462:9452-11708	CWDE: CE4		0	0	0.288997	0.268745	0.387296	0.45175	0.25048	1.64727	0.45175
MELLI_sc2462.3	sc2462:12880-19619	Assembly error	5
MELLI_sc247.3	sc247:23356-32914			4.71618	4.31972	11.9075	13.5519	12.1696	14.9571	15.5287	77.1507	3.59484
MELLI_sc2475.8	sc2475:528-3601			94.274	43.7846	14.725	17.0043	16.2612	18.6847	25.6968	230.431	6.40231
MELLI_sc2481.2	sc2481:13609-15937		5	8.68653	6.24757	4.66	0.777952	0.782631	0.669443	1.05118	22.8753	8.68653
MELLI_sc2481.3	sc2481:16917-20219			3.41128	41.9492	51.9012	52.3242	51.478	47.3332	44.6265	293.024	15.3386
MELLI_sc2484.1	sc2484:2611-7891	CWDE: GH105		2.06195	4.10776	1.85363	2.99923	4.45365	5.67174	8.04443	29.1924	4.33983
MELLI_sc2492.1	sc2492:3846-5856		4	0.442718	0	0.336879	0.783456	0.413572	4.24658	15.281	21.5042	15.281
MELLI_sc2500.1	sc2500:1913-4985	CWDE: GH26	1	87.4904	73.6493	93.676	100.133	112.768	121.383	109.101	698.201	1.64812
MELLI_sc2504.4	sc2504:16191-21016		1	1.51213	5.08095	1.82149	3.50132	3.67986	4.77062	4.1918	24.5582	3.36013
MELLI_sc2505.2	sc2505:7064-15443		1	31.3667	50.4765	71.6685	46.0673	42.4396	43.7782	40.0113	325.808	2.28486
MELLI_sc2509.2	sc2509:11010-12860			0	0	0.822807	0.246037	0.248429	0.372274	0.247575	1.93712	0.822807
MELLI_sc252.4	sc252:7717-9998		2	117.673	48.8529	13.1918	9.83366	4.17855	2.86449	25.0218	221.616	41.0799
MELLI_sc2528.1	sc2528:1139-4336			0.51649	0	0	0.116492	0.196704	0.916399	3.35999	5.10607	3.35999
MELLI_sc2528.2	sc2528:9770-12968			0.44561	0	0	0.170236	0.0847657	1.01708	3.47029	5.18798	3.47029
MELLI_sc2540.1	sc2540:15820-17193		1	11.7732	16.0675	14.3137	17.5704	21.1953	9.00762	3.25624	93.184	6.50913
MELLI_sc255.8	sc255:35684-37635		1	7.79948	14.1402	11.1078	14.2323	12.3734	11.0006	13.0305	83.6843	1.82478
MELLI_sc2555.2	sc2555:11697-14132			2371.37	1287.32	805.38	619.002	886.857	614.637	446.748	7031.31	5.30807
MELLI_sc2563.1	sc2563:7704-13148	Predicted effector	1	0.416898	3.88466	2.62437	2.00253	1.2323	1.50964	1.06829	12.7387	3.88466
MELLI_sc2563.3	sc2563:17976-18372	Predicted effector	5	0	5.40095	0	0.44922	0	0	0	5.85017	5.40095
MELLI_sc257.2	sc257:51386-57195		5	220.609	52.6276	27.0923	25.1904	13.9311	7.88672	13.4914	360.829	27.9722
MELLI_sc2583.1	sc2583:5845-6665		5	5.66355	0	1.97318	2.52629	0.790339	0.655933	0.28815	11.8974	5.66355
MELLI_sc2631.3	sc2631:15269-20195		1	3.28132	3.99206	4.4228	4.66951	4.16808	5.7256	4.88398	31.1433	1.74491
MELLI_sc2634.4	sc2634:18654-20473		5	21.3644	1.26743	35.5854	6.16039	1.83824	2.59349	10.7264	79.5358	28.0768
MELLI_sc2648.1	_	Predicted effector	1	22.1731	20.2906	24.5371	28.5741	26.7277	24.72	37.7769	184.8	1.86179
MELLI_sc2682.1	sc2682:6672-10263		3	16.2007	497.753	499.007	708.799	469.49	311.583	220.235	2723.07	43.7511
MELLI_sc2683.1	sc2683:4656-8989		5	8.44999	2.02444	0.880367	2.78943	8.7362	7.55142	3.89766	34.3295	8.7362
MELLI_sc271.1	sc271:4527-13962		1	269.512	551.736	575.751	624.231	577.251	479.762	468.125	3546.37	2.31615
MELLI_sc271.2	sc271:28218-34551			57.3616	19.0413	23.5924	23.4714	17.1137	17.5126	20.6728	178.766	3.35179
MELLI_sc271.3	sc271:28218-34551		1	0	4.4916	4.03695	1.98521	3.50598	4.37247	3.94888	22.3411	4.4916
MELLI_sc272.3	sc272:12079-19390		5	44.5382	23.5893	11.257	9.09222	5.18521	5.93084	10.5668	110.16	8.58947
MELLI_sc272.5	sc272:33814-40153		3	1.27135	24.5109	27.914	26.6055	18.6876	14.7514	12.2889	126.03	21.9562
MELLI_sc273.8	sc273:9055-10489	Predicted effector	1	0.0120125	0.937134	2.53889	1.99433	4.09374	5.47668	9.47222	24.525	9.47222
MELLI_sc2738.1	sc2738:1892-4006		5	46.7499	27.1144	17.1452	13.3109	9.58162	12.6753	14.7097	141.287	4.87912
MELLI_sc2743.2	sc2743:1887-5677		4	0.0267915	1.93314	0	0.15839	4.03484	16.3992	14.6971	37.2495	16.3992
MELLI_sc2748.3	sc2748:2149-15632		2	1031.51	356.319	93.1087	28.3402	21.3358	17.0194	54.5611	1602.19	60.6079
MELLI_sc275.2	sc275:10256-11973	AvrL2 paralog	3	0.322093	198.696	275.473	213.112	106.002	30.255	7.95115	831.811	275.473
MELLI_sc275.3	sc275:16225-16832	AvrL2 paralog	3	0.804165	327.309	402.899	300.836	152.48	43.4211	11.2951	1239.04	402.899
MELLI_sc2767.2	sc2767:4552-6605		1	5.57074	3.73777	6.85113	4.89795	5.75431	7.82978	10.0841	44.7258	2.69789
MELLI_sc2769.1	sc2769:6809-17632		5	44.0845	12.4292	3.38206	2.73421	4.70975	10.544	17.0042	94.8879	16.1233
MELLI_sc277.5	sc277:26231-28011		1	1.2155	3.06062	1.40207	3.67148	2.83095	2.37681	4.52845	19.0859	3.72559
MELLI_sc277.7	sc277:35615-40782		2	202.255	212.363	45.4496	7.65462	4.30789	6.61765	37.4542	516.102	49.2963
MELLI_sc2778.1	sc2778:5091-7551		1	6.53379	9.14161	11.7794	8.64274	9.68391	7.80813	8.10194	61.6915	1.80284
MELLI_sc278.7	sc278:35455-45303	Predicted effector	2	1483.9	486.501	119.237	57.799	39.7763	30.0633	72.4148	2289.69	49.3592
MELLI_sc278.8	sc278:35455-45303	CWDE: AA3, CWDE: AA3		23.4168	39.2492	44.3119	51.4263	52.9072	48.0658	36.9938	296.371	2.25937
MELLI_sc2781.1	sc2781:17193-18776		5	1.56489	0.841316	1.63146	1.16327	0.770152	0.816958	1.22295	8.011	1.63146
MELLI_sc2785.6	sc2785:35314-38547			91.1998	21.9243	6.88764	2.08905	1.679	1.55334	5.03954	130.373	58.7121
MELLI_sc2789.1	sc2789:5042-7691		1	0.276656	7.77569	5.9707	6.34046	6.57199	9.14653	10.4748	46.5568	10.4748
MELLI_sc279.3	sc279:14123-20449		1	0.230894	0	181.209	54.6637	35.9156	45.3928	86.2531	403.665	181.209
MELLI_sc2796.1	sc2796:1689-7866		1	2.37628	1.63656	10.1256	4.17886	13.1391	10.4739	4.43076	46.3611	8.02849
MELLI_sc2798.2	sc2798:11768-18999			7.45515	5.48547	10.1234	11.4463	10.4802	9.0973	7.47013	61.558	2.08666
MELLI_sc2799.1	sc2799:10462-14493		5	24.3183	15.0416	13.9517	18.8739	15.3367	19.565	19.0475	126.135	1.74303
MELLI_sc280.1	sc280:19022-21435	Predicted effector, similar to RTP1	1	2.17899	21.5278	32.4031	20.0868	15.5734	16.9826	13.4651	122.218	14.8707
MELLI_sc280.13	sc280:13428-13657		3	0	97.9926	35.0072	14.3063	6.01175	13.4206	6.34072	173.079	97.9926
MELLI_sc2818.2	sc2818:12759-19113			9.8906	10.5107	1.85672	3.98265	3.79272	6.52195	17.243	53.7983	9.28681
MELLI_sc282.7_MELLI_sc282.8		CWDE: GH17; similar to MELLI_sc__8086.1
MELLI_sc2841.2	sc2841:7121-8727		3	2.36149	3494.3	997.495	540.021	154.604	180.977	12.0535	5381.81	1479.7
MELLI_sc286.2	sc286:14724-17048		5	7.34285	0	1.12534	0.21736	1.22412	1.77788	0.681488	12.369	7.34285
MELLI_sc286.4	sc286:20265-27171	CWDE: CE4	1	3.10849	2.55999	7.10454	6.60218	6.70743	6.79102	4.4827	37.3563	2.77522
MELLI_sc2869.3	sc2869:5143-11256	CWDE: AA3		21.2291	22.1392	18.6833	18.8324	14.1613	7.12847	2.72291	104.897	8.13071
MELLI_sc289.3	sc289:26268-28410		4	48.9677	13.8624	13.0805	11.8568	30.0824	79.8938	122.33	320.074	10.3173
MELLI_sc289.4	sc289:31594-44970			2.28049	4.52125	9.49	12.6839	11.4848	11.0518	8.21538	59.7276	5.56192
MELLI_sc2894.2	sc2894:9957-11478		5	3.05744	5.27473	0.718271	0.243953	0.256608	0	0.0976866	9.64869	5.27473
MELLI_sc2898.1	sc2898:4335-11793		5	5.61438	1.44976	0.849936	1.37461	2.11312	4.4989	5.36964	21.2703	5.61438
MELLI_sc29.23	sc29:120821-122099	Predicted effector, FKBP2-like peptidyl-prolyl cis-trans isomerase	1	10.6682	47.6063	82.9606	100.781	81.0204	89.2092	74.3986	486.644	9.44686
MELLI_sc29.25	sc29:125799-131120		1	2.82955	0.19413	68.0286	20.9287	30.8213	7.73093	7.44954	137.983	68.0286
MELLI_sc2900.1	sc2900:350-1553		3	0	34.5118	25.3754	10.4572	4.2832	1.55829	2.52256	78.7084	34.5118
MELLI_sc2900.2	sc2900:3613-5520		5	6.54105	3.49709	0.937639	0.234561	0.214653	0.163948	0.239784	11.8287	6.54105
MELLI_sc2907.2	sc2907:12627-15646		5	4.80153	2.74319	1.06938	0.0410761	0.0111813	0.033631	0.739261	9.43925	4.80153
MELLI_sc2927.2	sc2927:7766-8956		1	0.0972133	0	0	3.23845	3.04879	2.07049	1.21584	9.67078	3.23845
MELLI_sc294.2	sc294:13157-15800		1	3.13761	24.1959	50.5672	63.456	55.6197	36.9178	30.8722	264.766	20.2243
MELLI_sc2961.2	sc2961:11273-13372			7.8404	16.368	17.5349	16.2341	20.2463	23.092	22.9756	124.291	2.94526
MELLI_sc298.7	sc298:40304-42402	CWDE: GH7	5	3.02477	0.685289	1.37008	1.11454	0.541995	0.660644	1.57875	8.97607	3.02477
MELLI_sc298.8	sc298:42894-45263	CWDE: GH7		2.93561	1.12424	0.801908	0.551911	0.667788	0.683863	1.34239	8.10771	2.93561
MELLI_sc2991.2	sc2991:3605-4762	Predicted effector	3	0.915468	34.1079	42.0557	32.5903	21.715	21.1518	12.3955	164.932	42.0557
MELLI_sc300.3	sc300:17045-18375	Predicted effector	1	0	6.25638	5.57622	3.95053	4.82147	8.55131	5.13187	34.2878	8.55131
MELLI_sc3012.2	sc3012:7328-9361		1	0.127252	0	1.31932	0.266127	0.602314	1.14292	1.79432	5.25225	1.79432
MELLI_sc3021.1	sc3021:7235-10976		4	3.33042	7.34715	10.7755	15.7861	26.5214	87.9661	126.316	278.043	37.9279
MELLI_sc3023.3	sc3023:6704-10651		3	2.25786	102.339	76.4726	55.7016	41.3909	22.973	9.48416	310.619	45.3257
MELLI_sc3023.4			1	3.67646	8.63959	22.4714	30.853	36.8262	50.6535	56.0242	209.144	15.2386
MELLI_sc303.4	sc303:50329-58690			91.5147	93.3669	111.572	123.32	238.718	295.913	483.295	1437.7	5.28106
MELLI_sc3031.2	sc3031:9160-13958		4	0.0736361	0	0.155381	0.155456	27.2184	261.844	616.951	906.398	616.951
MELLI_sc3064.2	sc3064:12993-15069		5	125.716	34.8461	25.3062	21.8285	26.7631	35.7775	50.2338	320.471	5.75926
MELLI_sc3066.3	sc3066:12710-17781	Predicted effector, HESP-C63	3	0	32.1511	23.4301	21.023	12.2304	2.19222	0.321007	91.3478	32.1511
MELLI_sc3082.2	sc3082:8871-9161		1	9.46786	0	101.912	4.25767	18.8591	12.3394	46.5096	193.346	101.912
MELLI_sc3118.2	sc3118:4101-7774		2	1073.48	233.686	40.7043	7.69534	1.32474	1.35435	36.1104	1394.36	810.333
MELLI_sc3126.1	sc3126:305-1251	CWDE: GH7		4.16874	0	0	0.135911	1.00072	0.283216	0.642417	6.231	4.16874
MELLI_sc3129.1	sc3129:4278-5782	Predicted effector	1	24.9044	107.427	120.231	137.868	116.133	100.593	95.1039	702.26	5.53589
MELLI_sc3134.1	sc3134:4621-6505	Predicted effector, Cu-Zn superoxide dismutase	2	894.415	356.431	79.4893	8.86967	1.32405	1.0465	43.4236	1385	854.673
MELLI_sc315.1	sc315:7130-10398		1	1.20665	0.000150996	0.991536	1.3503	1.57574	2.04242	3.1159	10.2827	3.1159
MELLI_sc3156.1	sc3156:4564-9007	CWDE: AA5_1		700.777	468.971	44.0835	34.0533	1.30519	0.687321	43.0484	1292.93	700.777
MELLI_sc3163.1	sc3163:1809-4817		1	4.91072	4.05269	15.48	8.9417	16.9012	29.5733	34.4036	114.263	8.48908
MELLI_sc318.2	sc318:13484-14944		1	22.5842	31.9015	32.7477	55.3753	104.337	136.264	128.697	511.907	6.0336
MELLI_sc318.3	sc318:15574-17952	Predicted effector, likely annotation error	1	15.4002	19.858	43.5328	50.3856	67.7877	83.7492	79.3173	360.031	5.43819
MELLI_sc319.2	sc319:24290-29240		1	5.29758	8.84842	18.5336	16.5241	15.115	17.5586	28.9586	110.836	5.46638
MELLI_sc32.1	sc32:8359-10635		1	17.548	21.1687	26.6583	30.8904	31.6866	37.9964	39.419	205.367	2.24635
MELLI_sc32.7	sc32:82744-85687		1	0.0332494	1.06047	2.56351	2.22799	2.36847	2.73012	2.85739	13.8412	2.85739
MELLI_sc3206.1	sc3206:1371-3315		1	0.496399	4.88149	4.95463	2.07678	3.70485	8.03986	17.3214	41.4754	17.3214
MELLI_sc3216.2	sc3216:8404-17383		1	86.8858	60.6671	104.584	84.2522	99.0333	88.2965	73.7	597.419	1.7239
MELLI_sc3219.1	sc3219:280-5790		5	106.522	92.2508	84.2121	87.8943	77.8619	62.7116	35.0005	546.453	3.04344
MELLI_sc322.9	sc322:75938-78465		5	1.93137	0	0.804644	0.303391	0.591248	0.608464	0.866674	5.10579	1.93137
MELLI_sc3220.4	sc3220:7571-13636		4	0.22124	0	0.289332	0.486608	1.12512	15.8925	29.6274	47.6422	29.6274
MELLI_sc3261.1	sc3261:6157-7969			4.46359	0	0	0	0	0	0.0377371	4.50133	4.46359
MELLI_sc3274.3	sc3274:10026-12395		1	219.739	1051.73	1672.61	1591.14	1050.86	703.041	223.344	6512.46	7.6118
MELLI_sc3290.2	sc3290:12988-14863	Predicted effector	3	0	41.2204	45.7285	53.7852	45.8804	59.7202	65.1999	311.535	65.1999
MELLI_sc3294.1	sc3294:2440-9248			0.194987	0	0.719983	0.479051	0.927822	1.19172	0.682267	4.19583	1.19172
MELLI_sc3294.2	sc3294:10119-17416			180.591	48.443	32.8916	30.9567	26.6185	28.0802	26.0059	373.587	6.94423
MELLI_sc3298.2	sc3298:9601-10796		5	7.54039	0.00045127	0.812957	3.5725e-05	0.744933	0.133568	0.202485	9.43482	7.54039
MELLI_sc33.2	sc33:19091-22407	Predicted effector	5	600.055	235.739	104.858	89.8546	128.331	133.805	124.681	1417.32	6.67807
MELLI_sc33.3	sc33:22559-35740		5	546.397	261.825	114.443	101.231	123.595	140.398	131.197	1419.09	5.39753
MELLI_sc331.8	sc331:48268-54363		1	13.6086	32.7193	19.694	25.0769	26.1903	25.8732	25.6386	168.801	2.40431
MELLI_sc3325.1	sc3325:5844-10178		5	64.7358	116.143	50.8834	52.6995	55.8571	84.6756	93.136	518.13	2.28253
MELLI_sc3355.1	sc3355:523-7277		5	34.647	36.8821	26.5631	25.3776	26.1473	33.9285	37.1446	220.69	1.46368
MELLI_sc337.3	sc337:12323-19395		5	91.6809	92.1659	58.3862	55.7659	62.0962	63.8871	64.8526	488.835	1.65273
MELLI_sc3371.2	sc3371:1364-3917		5	12.873	2.99685	4.2473	4.81896	3.08245	2.78687	3.03512	33.8406	4.61916
MELLI_sc338.3	sc338:20550-23678		1	9.91784	6.33979	10.8623	11.1902	11.8149	10.181	9.95065	70.2567	1.86361
MELLI_sc3381.1	sc3381:4170-7966		5	347.428	61.6303	53.8291	50.3743	54.6016	47.5999	27.0031	642.466	12.8662
MELLI_sc3384.1	sc3384:3402-4680	Predicted effector	4	0.313382	0	0	0.209905	0.738028	4.34737	2.79853	8.40721	4.34737
MELLI_sc3390.2	sc3390:6189-14642			62.4778	7.13658	1.82458	3.58348	3.42797	4.69476	10.3568	93.502	34.2423
MELLI_sc3397.1	sc3397:2344-3780	CWDE: GH5_9		0.0141593	0	0	0.127982	0.0724604	0.124652	0.152789	0.492043	0
MELLI_sc3413.2	sc3413:13668-16851		3	0.532934	3436.26	415.466	796.296	727.605	888.526	662.311	6927	3436.26
MELLI_sc3427.1	sc3427:11451-15054		1	82.9751	46.5443	48.2526	46.4434	58.0388	122.155	168.486	572.895	3.62777
MELLI_sc347.6	sc347:48616-50697		1	0.00603784	0	4.70613	0	0.598907	0.566993	0.984782	6.86285	4.70613
MELLI_sc3471.2	sc3471:6982-8792		1	2.16977	0	1.6386	2.93664	2.34503	1.44749	2.15529	12.6928	2.93664
MELLI_sc3482.3	sc3482:13884-15594		3	0	47.4308	17.5643	9.77416	10.8171	12.3944	7.31715	105.298	47.4308
MELLI_sc3487.3	sc3487:15372-18695	CWDE: PL1_4		51.2433	12.0669	17.0924	19.2649	16.1137	36.7728	31.3605	183.914	4.2466
MELLI_sc3533.2	sc3533:14335-16997		1	0	2.51147	1.2136	1.37857	1.86669	1.70117	1.02993	9.70143	2.51147
MELLI_sc3534.1	sc3534:5287-10610			7.71084	19.5114	26.0903	26.6778	25.5209	37.4341	44.8771	187.822	5.82
MELLI_sc354.7	sc354:40481-44077		5	10.1083	1.29885	2.07272	0.780282	0.453357	0.94907	1.85175	17.5143	10.1083
MELLI_sc3541.2	sc3541:9655-12266		1	0.0330145	4.18515	3.02786	4.48827	4.44694	3.83027	3.60809	23.6196	4.48827
MELLI_sc356.2	sc356:23463-24739	Predicted effector	5	19.8826	6.85638	3.10854	0.494977	0.20132	0.766777	3.29051	34.6011	19.8826
MELLI_sc3571.1	sc3571:4502-7927		1	0.0166858	1.26736	4.57567	4.80182	4.82376	5.52587	4.49859	25.5098	5.52587
MELLI_sc3576.1	sc3576:5402-8674		1	0.893405	0	0.750881	3.87488	2.77339	5.69792	5.91686	19.9073	5.91686
MELLI_sc3582.1	sc3582:6-1641		3	0	536.364	387.396	297.743	126.701	50.4676	14.0475	1412.72	536.364
MELLI_sc3599.1	sc3599:1717-4484		1	0.0402262	0.731355	1.09991	1.73634	1.53406	0.876361	1.05373	7.07198	1.73634
MELLI_sc3599.2	sc3599:6797-7817		1	0.125347	1.99668	2.66518	3.12059	2.41114	2.29396	2.24238	14.8553	3.12059
MELLI_sc363.1	sc363:2025-5581		1	3.51727	18.707	39.1239	39.9655	36.0302	23.0938	14.5754	175.013	11.3626
MELLI_sc363.5	sc363:19014-25642			8.64887	16.8458	11.9746	16.1052	15.6379	17.526	16.5921	103.33	2.02639
MELLI_sc3647.2	sc3647:1424-4244	Predicted effector	1	168.398	182.321	219.25	259.527	296.641	273.525	131.496	1531.16	2.25589
MELLI_sc3658.3	sc3658:13561-15629		5	181.359	85.9452	52.5264	43.7199	41.6502	30.9154	19.8643	455.98	9.1299
MELLI_sc3664.1	sc3664:2924-10496		3	0	599.541	289.999	281.327	191.872	164.887	149.045	1676.67	599.541
MELLI_sc3669.1	sc3669:1964-3459			0.0638638	0	0	0	0.34349	1.56797	1.23391	3.20923	1.56797
MELLI_sc3679.1	sc3679:2881-4320	Predicted effector	3	0.0669709	29.2344	32.5557	22.5782	10.1891	5.43215	3.1046	103.161	32.5557
MELLI_sc3696.2	sc3696:4093-10001		4	3.82407	12.2402	2.49674	18.7696	220.465	225.704	72.81	556.31	90.3995
MELLI_sc3700.1	sc3700:4503-5311		1	0.0852622	1.98948	0.947715	0.812566	0.384011	0.351474	0.877737	5.44825	1.98948
MELLI_sc3704.1	sc3704:3139-16116		5	4.93489	3.39746	5.61853	3.51388	3.12053	1.92059	2.67507	25.1809	2.92542
MELLI_sc3718.1	sc3718:4757-12467	CWDE: GH81		1.89511	1.54867	1.7791	2.18595	3.5521	5.95841	5.32619	22.2455	3.84744
MELLI_sc3718.3	sc3718:12606-13367	Predicted effector	1	0.491505	5.6506	3.18514	0.292269	1.56497	3.33429	7.20947	21.7282	7.20947
MELLI_sc373.8	sc373:49208-51805		5	101.675	78.1083	57.2485	56.8653	53.7018	46.3315	49.5777	443.508	2.19451
MELLI_sc3764.1	sc3764:2530-4874		1	0.0399521	5.87815	2.48698	2.82903	2.91373	3.08806	3.69386	20.9298	5.87815
MELLI_sc3768.1	sc3768:4458-8858			20.2729	10.805	13.5933	16.0892	15.8024	20.2186	19.7664	116.548	1.87625
MELLI_sc3768.2	sc3768:12247-15670	CWDE: AA3_2	4	3.55203	0	0	1.17474	20.1695	91.1906	25.1561	141.243	91.1906
MELLI_sc377.3	sc377:37431-41348		1	0	0.785459	3.88317	3.22165	3.28153	4.59823	9.46835	25.2384	9.46835
MELLI_sc377.4	sc377:41901-49036		5	12.1171	0.911778	1.76992	0.467152	1.08897	3.49248	27.1731	47.0205	27.1731
MELLI_sc3791.1	sc3791:1848-5501	CWDE: GH5_41	5	432.084	71.9447	508.687	475.792	168.199	103.255	241.531	2001.49	7.07053
MELLI_sc381.1	sc381:20352-22212	Predicted effector	1	37.2003	33.4992	8.26128	131.238	33.7382	31.6943	31.1904	306.822	15.8859
MELLI_sc3827.2	sc3827:4900-6766		5	159.117	89.6654	115.242	80.849	82.8167	70.7659	96.8213	695.277	2.2485
MELLI_sc386.5	sc386:40633-42406		1	105.16	27.4691	271.543	110.18	149.053	164.521	102.804	930.73	9.8854
MELLI_sc386.8	sc386:47100-48381	Predicted effector	5	117.522	92.6259	62.5586	65.7119	59.7591	51.3741	43.3748	492.926	2.70945
MELLI_sc3871.2	sc3871:10161-11835		2	2884.45	1410.35	386.099	129.391	73.9903	52.3636	321.689	5258.33	55.085
MELLI_sc3871.3	sc3871:15108-16581		1	3.12471	5.69374	3.88277	5.51009	4.7735	3.8746	3.46053	30.3199	1.82217
MELLI_sc389.1	sc389:10211-14582		2	3362.54	499.337	79.4692	13.0795	6.05738	5.58741	113.876	4079.95	601.807
MELLI_sc389.4	sc389:45853-47507		1	0	1.25028	2.4924	0.829113	0.312972	0.5653	0.953565	6.40363	2.4924
MELLI_sc392.2	sc392:12915-14963	Predicted effector	5	0.873253	6.59355	1.70563	1.67295	1.09033	1.1286	0.985122	14.0494	6.59355
MELLI_sc396.4	sc396:53892-57692		1	40.4261	41.365	38.0446	47.0287	47.788	45.2099	40.0474	299.91	1.2561
MELLI_sc3963.4	sc3963:11771-13701		1	1.40088	1.33864	2.9001	1.95167	3.00002	3.81354	3.43816	17.843	2.84882
MELLI_sc397.1	sc397:2325-4836		1	0.516479	0.879266	1.58167	1.79923	3.13097	2.62312	3.06651	13.5972	3.13097
MELLI_sc400.2	sc400:6159-13467		2	286.379	111.315	11.6498	8.06687	7.07097	12.8109	128.074	565.367	40.5007
MELLI_sc400.5	sc400:15811-17984		1	160.677	184.176	251.759	250.31	162.854	119.633	92.8137	1222.22	2.71252
MELLI_sc401.4	sc401:25942-30820		5	263.202	245.422	49.4994	12.6575	13.6285	53.2756	187.007	824.692	20.7942
MELLI_sc4022.2	sc4022:17249-18305	Predicted effector, contains Ca2+ binding site	3	0.253661	26.659	112.226	121.126	118.15	107.407	55.6635	541.485	121.1
MELLI_sc404.6	sc404:43343-45584			0.149364	0	0	4.36268	2.70732	4.72405	13.5464	25.4898	13.5464
MELLI_sc4041.1	sc4041:1958-4266	CWDE: CE4	2	25.7938	12.4061	6.15281	0.187128	0.471223	1.70586	12.116	58.8329	25.7938
MELLI_sc4059.1	sc4059:3865-6844		5	5.47226	3.07602	0.68755	0.370485	0.0924572	0.158102	0.403713	10.2606	5.47226
MELLI_sc4059.2	sc4059:7348-9745		5	2076.3	679.286	340.28	303.2	267.12	250.375	278.388	4194.95	8.29276
MELLI_sc41.9	sc41:58572-60293	Predicted effector	1	2.62224	7.89758	5.1981	9.27266	41.3289	40.1711	11.1827	117.673	15.7609
MELLI_sc410.1	sc410:39221-40448		3	0	11.317	10.8151	14.0794	9.38218	9.14182	12.3719	67.1074	14.0794
MELLI_sc410.2	sc410:45901-49937		1	17.8875	4.85229	8.09743	10.3598	10.8233	13.9112	18.8	84.7315	3.87446
MELLI_sc4111.3	sc4111:9496-10581	Predicted effector	4	0.0856398	0	0	0	0.228457	9.15095	12.5496	22.0146	12.5496
MELLI_sc412.2	sc412:19539-20865		1	0.108681	1.31224	11.7781	10.335	12.1246	8.10742	5.6417	49.4077	12.1246
MELLI_sc4122.1	sc4122:2610-4319		1	2.19377	0	0	0.757985	2.3877	2.40666	1.09962	8.84574	2.40666
MELLI_sc4127.1	sc4127:4280-6806		5	1257.3	468.569	219.091	166.948	150.445	128.856	112.257	2503.47	11.2002
MELLI_sc4144.2	sc4144:9866-12217	Predicted effector	3	2.93817	56.9153	81.5435	81.0792	65.2785	73.5304	62.0315	423.317	27.7532
MELLI_sc415.3	sc415:38296-44586		1	17.913	271.776	169.643	55.2952	83.1222	115.43	166.824	880.003	15.172
MELLI_sc4161.1	sc4161:3893-5722	Predicted effector	1	0.0965054	0	0	0.922909	2.59457	3.44284	2.17169	9.22851	3.44284
MELLI_sc4176.1	sc4176:2720-4441	Predicted effector, chorismate mutase	5	11.6902	4.81982	7.18099	7.16462	8.9612	8.60795	6.95979	55.3846	2.42544
MELLI_sc418.5	sc418:30329-34007	CWDE: GH3		0.536571	3.61056	0.393949	1.29019	1.51345	1.0855	2.72457	11.1548	3.61056
MELLI_sc4189.3	sc4189:4775-10902		5	21.1902	17.8615	13.9372	11.1572	11.9724	15.36	16.7282	108.207	1.89924
MELLI_sc4194.1	sc4194:5412-7480		3	0.119298	587.635	179.88	61.6555	84.6421	118.38	109.746	1142.06	587.635
MELLI_sc42.7	sc42:86477-93656	Predicted effector	2	69.3342	37.48	8.37288	0.999161	0.560418	0.657838	5.16541	122.57	69.3342
MELLI_sc420.2	sc420:16868-18253		1	0	0	6.94687	2.94301	5.93064	5.14849	2.40569	23.3747	6.94687
MELLI_sc4202.1	sc4202:5021-7610		5	8.5469	9.6199	7.15651	6.75449	6.57606	5.87727	7.48253	52.0137	1.6368
MELLI_sc421.6	sc421:32806-35022	SNOG408		8.84291	2.71394	17.1821	23.734	25.2684	27.3949	24.1081	129.244	10.0941
MELLI_sc4213.2	sc4213:8872-10770		5	4.15376	0	1.26828	0.402202	0.692826	0.691372	0.761118	7.96956	4.15376
MELLI_sc4217.2	sc4217:5876-7907	Predicted effector	5	84.0832	6.88059	16.5104	4.79599	15.8292	30.028	32.918	191.045	17.532
MELLI_sc422.7	sc422:44828-48517		1	2.64459	64.6332	28.1791	27.6604	42.4192	56.936	42.1077	264.58	24.4398
MELLI_sc4223.1	sc4223:2611-4848		4	0.651342	0	1.2265	1.62359	3.22398	7.99292	15.4527	30.171	15.4527
MELLI_sc4227.1	sc4227:5781-7659	Predicted effector	4	0.721141	0	0	0.105514	0.72582	17.5424	59.8969	78.9918	59.8969
MELLI_sc4229.3	sc4229:7307-9800		5	9.70405	3.56455	3.04655	2.99281	2.25824	2.49204	3.25611	27.3144	4.29717
MELLI_sc424.4	sc424:12565-24789		5	465.492	442.118	111.709	64.779	50.9986	43.1667	49.0248	1227.29	10.7836
MELLI_sc4240.1	sc4240:8079-10443	CWDE: GH16	1	0.0742204	0	0.722291	1.76022	1.50408	1.7792	2.14916	7.98917	2.14916
MELLI_sc4377.1	sc4377:6286-8583		5	14.5504	8.61228	8.84031	1.06224	3.47974	5.31527	4.39159	46.2518	13.6978
MELLI_sc439.2	sc439:25905-29325		1	5.43571	16.6496	26.7434	24.3612	23.2397	18.5121	14.0533	128.995	4.91995
MELLI_sc44.12	sc44:50564-54396		1	2.00818	1.07227	1.31864	1.86012	2.04443	1.48848	1.54535	11.3375	1.90664
MELLI_sc44.5	sc44:13501-14913			0.0167733	0	0	0	0.0156366	0.0136601	0.0111907	0.0572607	0.0167733
MELLI_sc44.6	sc44:16283-17695			0	0	0	0	0	0	0	0	0
MELLI_sc44.9	sc44:29225-38737		5	68.58	26.5941	18.2771	17.1037	13.3228	11.5195	11.6657	167.063	5.95338
MELLI_sc441.3	sc441:14657-16220		5	280.118	95.1516	33.4409	28.7468	30.9503	52.5919	102.995	623.995	9.74432
MELLI_sc4421.1	sc4421:4345-6571		5	17.9798	10.3557	3.95802	5.51952	6.6853	6.78647	9.82611	61.1109	4.54262
MELLI_sc4434.2	sc4434:7544-8660	Predicted effector	1	0.0103261	4.81232	3.09827	5.54119	5.74552	4.97698	3.095	27.2796	5.74552
MELLI_sc447.6	sc447:41045-45056		1	8.10887	29.382	65.4559	48.1246	57.6321	42.295	20.7865	271.785	8.07214
MELLI_sc4479.1	sc4479:1233-5848		1	34.2577	79.7866	82.5715	87.3378	72.7591	50.9344	34.7439	442.391	2.54944
MELLI_sc449.1	sc449:31545-40144	Assembly error	1
MELLI_sc449.5	sc449:62905-69336		5	204.417	202.587	34.1381	32.9444	44.952	103.977	213.947	836.962	6.49418
MELLI_sc4543.2	sc4543:6627-8612	CWDE: GH39		0.0591666	0	0.301376	0.703935	0.449243	0.496962	0.988523	2.99921	0.988523
MELLI_sc455.4	sc455:40082-45216	CWDE: GH5_41		4.49254	3.20484	7.53875	7.4147	9.08107	9.35783	8.13529	49.225	2.91991
MELLI_sc459.6	sc459:63231-65209		1	1.37307	2.04967	14.9388	10.3711	10.6248	10.9243	7.54986	57.8316	10.8799
MELLI_sc46.2	sc46:12228-20447		4	4.19175	0	0.552118	8.21758	63.156	634.349	696.202	1406.67	696.202
MELLI_sc46.3	sc46:38896-45030		1	0.147437	0	0.376004	1.97291	1.60183	2.29453	1.56919	7.9619	2.29453
MELLI_sc4631.1	sc4631:6863-8942		1	5.2907	19.5987	25.94	18.5733	18.0204	14.0978	8.71375	110.235	4.90294
MELLI_sc464.6	sc464:33835-36703		1	21.1257	49.2011	52.8015	42.9409	45.6682	49.7161	47.6453	309.099	2.4994
MELLI_sc4670.1	sc4670:641-2357		1	0.567728	0	0.728364	1.14236	1.00948	1.14492	1.02639	5.61924	1.14492
MELLI_sc469.3	sc469:26929-34360		5	3.00561	3.9354	1.74553	1.94195	1.61009	1.40837	1.14006	14.787	3.45192
MELLI_sc47.3	sc47:47521-50536	Predicted effector	1	0	0	2.78983	1.15766	3.11202	3.6566	2.79372	13.5098	3.6566
MELLI_sc470.2	sc470:10350-11139	Predicted effector	5	0.599816	11.0129	0	2.22381	0.46866	1.30092	0.433675	16.0398	11.0129
MELLI_sc473.5	sc473:30512-32755	Predicted effector	1	0	1.52555	12.6544	11.6318	13.1413	12.8552	17.2319	69.0401	17.2319
MELLI_sc4733.1	sc4733:1664-4717	Predicted effector, HESP-417	1	6.36575	14.1415	19.6748	19.4435	22.8252	23.3651	25.2208	131.037	3.96195
MELLI_sc475.1	sc475:74282-76899			12.4898	5.321	8.28854	11.8892	13.6067	13.5915	11.3715	76.5582	2.55717
MELLI_sc479.12	sc479:51739-53557		1	14.7211	54.8423	40.6181	45.3913	31.049	25.0669	30.4282	242.117	3.72542
MELLI_sc479.3	sc479:16263-18054	Predicted effector, Fe-Mn family superoxide dismutase	2	599.811	64.5752	174.337	0.342186	0.464602	1.24875	5.51701	846.296	599.811
MELLI_sc479.7	sc479:27227-31724	Predicted effector	1	3.28805	27.0607	37.7085	37.9641	33.6857	27.6095	29.1715	196.488	11.5461
MELLI_sc479.8	sc479:31808-35219		5	4.97927	13.0495	1.84483	0.494567	0.410746	2.49914	34.1289	57.407	34.1289
MELLI_sc480.3	sc480:42990-44943		5	1305.13	526.542	286.408	245.479	210.985	185.566	217.71	2977.82	7.03324
MELLI_sc480.4	sc480:45803-48291		5	985.289	434.228	235.552	201.903	186.283	173.878	197.545	2414.68	5.66655
MELLI_sc4834.1	sc4834:4385-8867			3.17691	5.08155	5.2771	14.6979	19.7746	21.4686	27.4271	96.9038	8.63326
MELLI_sc4836.1	sc4836:4249-9137		4	0.0718048	0.198648	0.347921	2.64664	3.78461	13.6842	13.0909	33.8247	13.6842
MELLI_sc4839.1	sc4839:51-1366		3	2.36289	446.523	887.813	907.215	566.115	329.507	121.823	3261.36	383.943
MELLI_sc487.2	sc487:4730-7081		1	8.00917	12.9383	15.1017	17.6502	15.3743	16.2849	17.187	102.546	2.20375
MELLI_sc488.2	sc488:23707-43751	Predicted effector, possible chitin deacetylase	2	164.411	56.1236	11.0015	2.59484	1.54846	1.98759	22.8921	260.559	106.177
MELLI_sc4897.1	sc4897:2517-4947		3	0.00605995	282.423	174.366	64.8814	49.8769	74.9788	40.2926	686.825	282.423
MELLI_sc492.3	sc492:46995-52310		2	3806.41	926.342	176.272	28.0495	4.56709	5.0577	373.313	5320.01	833.443
MELLI_sc4934.1	_		1	12.4012	25.6124	37.4455	44.9359	66.9682	102.736	123.171	413.27	9.93218
MELLI_sc4945.1	sc4945:4971-7662		5	6.73366	26.9932	11.7321	2.96563	2.23967	4.51117	5.69173	60.8672	12.0523
MELLI_sc4948.2	sc4948:5198-6903	Predicted effector	1	2.36788	10.0642	9.28062	4.56999	32.2505	36.4868	13.6072	108.627	15.4091
MELLI_sc496.3	sc496:9868-13221	CWDE: AA3_2	4	51.5362	0	8.89882	11.4504	82.09	271.056	1239.08	1664.11	1664
MELLI_sc50.8	sc50:71767-74163		1	2.10244	4.68082	4.31758	3.79239	5.9473	6.83318	5.40272	33.0764	3.25012
MELLI_sc505.7	sc505:46051-47349		1	0.203944	0	2.97695	0.466958	1.04552	1.14682	0.509968	6.35016	2.97695
MELLI_sc509.1	sc509:42903-48738		1	49.6038	28.0234	187.893	27.6923	25.0057	32.1277	164.643	514.989	7.51401
MELLI_sc5111.1	sc5111:1025-4026	Predicted effector	1	44.5731	73.9107	51.8838	58.7427	79.6007	88.5718	85.8707	483.154	1.98711
MELLI_sc514.5	sc514:52558-53607	Predicted effector	4	0.394143	0	0.954936	1.19288	1.49251	4.64575	11.9308	20.611	11.9308
MELLI_sc5140.1	sc5140:1618-4357		1	0.0379207	0.552479	4.43535	4.25751	3.68526	3.15526	3.85125	19.975	4.43535
MELLI_sc520.7	sc520:48465-50777		2	519.546	199.158	42.2843	5.92321	7.97699	23.7266	41.605	840.22	87.7136
MELLI_sc5208.1	sc5208:210-4673		2	2275.73	934.518	215.424	30.4805	4.79918	4.15973	162.185	3627.3	547.086
MELLI_sc522.2	sc522:3981-7768	Predicted effector	1	0.648418	5.06101	10.9657	9.47979	5.30871	3.67394	2.79929	37.9369	10.9657
MELLI_sc5260.2	sc5260:6768-8414		2	40.3628	28.3998	10.5822	0.868067	0.412185	0.596937	2.06846	83.2904	40.3628
MELLI_sc5264.2	sc5264:5818-8072		4	0	0	0	1.66977	8.98697	17.4767	3.76573	31.8992	17.4767
MELLI_sc5270.3	sc5270:8924-9287		3	0.0587766	20.5674	12.826	2.15519	0.292471	0	0	35.8998	20.5674
MELLI_sc530.2	sc530:6152-8947		5	37.1471	2.30553	0.932704	0.427175	0.643444	3.29396	8.75891	53.5088	37.1471
MELLI_sc531.1	sc531:10757-11875	Predicted effector	1	0.663494	0.000120784	0	0.117365	0.6364	1.79848	3.7486	6.96446	3.7486
MELLI_sc533.3	sc533:5959-8626			41.2869	37.245	21.5126	23.9795	34.9673	50.7726	67.4633	277.227	3.13599
MELLI_sc5367.2	sc5367:4383-7879		5	0	10.4998	2.03061	0.941916	0.353803	0.114189	0.114709	14.055	10.4998
MELLI_sc5374.1	sc5374:1540-4126		5	34.7336	14.8927	6.14611	11.0059	11.8682	16.016	19.8789	114.541	5.65131
MELLI_sc5380.2	sc5380:7524-9065		1	0.136856	11.3518	1.14345	2.37811	2.29953	2.02531	2.87899	22.214	11.3518
MELLI_sc5387.1	sc5387:40-2354	GAPDH		76.1798	144.506	227.271	249.173	244.716	244.87	203.655	1390.37	3.27085
MELLI_sc54.10	sc54:83402-88104			44.8538	78.2203	66.5242	65.8763	58.6227	61.0408	57.9914	433.13	1.74389
MELLI_sc5439.1	sc5439:466-5644		5	37.4306	9.61232	7.3881	7.69665	5.73959	5.52781	6.74349	80.1386	6.77133
MELLI_sc5464.2	sc5464:1650-2548		5	4.15869	0	0	1.35779	0.894029	1.04348	1.16763	8.62162	4.15869
MELLI_sc550.4	sc550:43055-45556		4	63.9083	15.6904	18.7936	26.5229	44.6313	104.779	339.947	614.273	21.6659
MELLI_sc5534.1	sc5534:8362-8636		1	0	0	0	7.67659	0.6237	2.83545	1.62997	12.7657	7.67659
MELLI_sc5539.1	sc5539:84-4310			13.9465	4.02094	5.23092	5.0797	6.77438	7.77506	7.72029	50.5478	3.46847
MELLI_sc555.5	sc555:27335-28825		4	0.748589	4.99196	1.75106	4.23415	7.56018	13.1281	19.4097	51.8237	19.4097
MELLI_sc5597.1	sc5597:3730-5740	Predicted effector	2	9727.68	6387.18	1324.03	193.429	30.5587	16.715	800.034	18479.6	581.973
MELLI_sc5606.2	sc5606:2142-4409	Predicted effector	3	0.537382	194.8	252.296	137.717	55.6839	41.2256	20.2249	702.485	252.296
MELLI_sc562.2	sc562:18263-19678		5	5.61627	14.3501	0	0	0.0559815	0.144711	0.376851	20.5439	14.3501
MELLI_sc564.7	sc564:42621-43229		5	6.91207	2.75346	2.66565	0.245433	1.56884	1.38522	2.73258	18.2633	6.91207
MELLI_sc57.11	sc57:66216-96220	Assembly error
MELLI_sc5716.2	sc5716:3940-8373	CWDE: GH5_9		17.4526	11.9283	4.54526	13.3455	11.421	8.38598	12.7767	79.8553	3.83974
MELLI_sc5761.1	sc5761:1395-2895	Predicted effector	1	0.231329	0	0.669293	0.100315	0.241253	1.02506	4.36936	6.63661	4.36936
MELLI_sc5764.1	sc5764:6110-8151			53.2555	37.7373	32.3562	25.3858	23.8273	23.2526	33.0477	228.862	2.2903
MELLI_sc577.5	sc577:31990-35444	CWDE: GH5_7		5.73946	0.831507	1.32118	2.5308	4.44937	10.1803	21.5503	46.6029	21.5503
MELLI_sc581.5	sc581:36387-40124		4	1.11593	0	65.3728	86.6582	125.073	178.25	209.291	665.761	209.291
MELLI_sc585.1	sc585:44880-50323		3	0	3350.79	682.267	96.6033	22.524	17.4884	663.382	4833.05	3350.79
MELLI_sc5851.1	sc5851:3574-6365		2	594.253	221.781	49.1493	6.57476	1.53761	1.21412	48.2736	922.783	489.452
MELLI_sc590.7	sc590:38150-41238		1	12.9797	14.602	13.7661	13.4605	14.1656	16.7656	20.3172	106.057	1.56531
MELLI_sc591.2	sc591:27748-33319	Tubulin	1	29.9428	116.511	120.95	126.371	124.426	106.795	83.3928	708.389	4.22041
MELLI_sc594.4_MELLI_sc594.6	sc594:27921-35155			2.6076	3.89072	11.3901	13.2736	14.7844	16.7297	18.5213	81.1974	7.10281
MELLI_sc594.5	sc594:27921-35155		2	151.546	43.4116	16.6652	5.94586	1.97046	1.6474	12.8269	234.013	91.991
MELLI_sc594.7	sc594:35319-39417		2	127.279	26.3927	9.78591	7.57942	3.14777	1.80396	10.3846	186.373	70.5553
MELLI_sc5973.1	sc5973:9-953		1	0	2.36376	1.58429	0.688582	0.76044	0.765568	0.730795	6.89344	2.36376
MELLI_sc599.4	sc599:24459-41370			245.206	214.045	176.852	139.881	137.414	156.538	177.309	1247.24	1.78443
MELLI_sc6.8	sc6:42072-49709		1	3.2871	5.10988	4.12545	3.24662	3.59123	3.49029	3.77397	26.6245	1.57391
MELLI_sc600.1	sc600:9268-11303		5	44.3063	24.6371	18.366	21.3675	20.5838	25.709	24.968	179.938	2.41241
MELLI_sc604.2	sc604:8468-11349		1	3.70653	5.53442	6.29078	8.92595	10.5048	9.57833	9.16442	53.7052	2.83413
MELLI_sc606.2	sc606:1776-15015		5	297.739	89.9664	75.017	79.5417	62.3632	50.2809	78.0613	732.969	5.92151
MELLI_sc608.3	sc608:43469-46095		1	1.04777	6.41519	27.8511	46.1914	20.546	53.1234	36.7944	191.969	50.7014
MELLI_sc608.5	sc608:50203-52203		1	48.8196	6.59083	43.4489	32.6953	26.5133	56.5624	38.9165	253.547	8.58198
MELLI_sc609.5	sc609:43169-45098	Predicted effector	4	0.199749	0	0.312707	3.49969	6.19631	38.326	233.371	281.905	233.371
MELLI_sc61.14	sc61:112097-117297		4	0.037444	0	0	0.258741	3.00962	3.0218	6.25773	12.5853	6.25773
MELLI_sc616.2	sc616:14228-27270		5	33.177	241.072	7.58918	18.115	6.89363	24.4454	16.4589	347.751	34.9703
MELLI_sc617.9	sc617:46360-48737		3	0.0526535	151.109	120.631	84.8878	22.5328	7.05758	1.64065	387.911	151.109
MELLI_sc620.3	sc620:18682-22847	CWDE: GH16		1.14637	3.05847	1.02713	1.06889	1.32056	0.933308	0.952781	9.50751	3.27702
MELLI_sc6212.2	sc6212:5422-7168	Predicted effector, HESP-417-like	2	332.958	673.711	100.225	27.6035	11.8728	7.81001	220.416	1374.6	86.2625
MELLI_sc622.6	sc622:17305-18585		5	26.8634	35.9554	9.92159	2.0976	2.94209	4.80338	8.23964	90.8231	17.1412
MELLI_sc624.1	sc624:6204-18571		1	0.0482576	7.69245	4.74659	8.94559	8.97475	9.47607	8.37253	48.2562	9.47607
MELLI_sc628.2	sc628:15560-17900		2	4757.49	1817.32	378.411	56.9176	7.59049	4.93379	242.251	7264.91	964.267
MELLI_sc632.2	sc632:12986-17236		5	37.1661	22.8391	5.22863	1.73018	1.51084	3.23803	4.92126	76.6341	24.5996
MELLI_sc633.2	sc633:28701-31801		1	20.6359	16.5668	20.3055	16.7133	20.9582	19.8129	20.0279	135.02	1.26507
MELLI_sc6349.1	sc6349:6593-6776		5	3.04572	0	0	0	0	2.76487	0	5.81059	3.04572
MELLI_sc635.2	sc635:13405-15214		1	0	0	0.656487	2.43607	8.03521	1.95088	1.78875	14.8674	8.03521
MELLI_sc637.4	sc637:31712-35357		5	4.27443	4.18029	0.956457	2.78936	4.05369	1.12573	1.4854	18.8654	4.46902
MELLI_sc640.2	sc640:8976-11302		1	0.997942	4.40612	8.6203	6.89404	5.27491	5.76426	8.97812	40.9357	8.99664
MELLI_sc642.2	sc642:7683-9531	Predicted effector	5	92.0481	91.1692	94.7005	86.6226	83.3249	54.8318	77.5513	580.248	1.72711
MELLI_sc6465.1	sc6465:3904-4309		5	0	3.82246	1.00247	0	0.475792	0.318751	0.196209	5.81568	3.82246
MELLI_sc649.4	sc649:20500-27720			32.9326	14.7595	10.4815	8.48545	6.60535	5.93285	8.99856	88.1958	5.55089
MELLI_sc651.1	sc651:3845-10928			52.7212	31.5235	72.1374	52.0155	69.3845	114.793	128.112	520.687	4.06402
MELLI_sc6530.1	sc6530:221-1016	Predicted effector	1	2.96884	0	0.722687	1.93265	1.95462	0.762312	2.95641	11.2975	2.96884
MELLI_sc654.7	_		1	71.4284	348.021	502.723	542.383	484.175	292.76	151.621	2393.11	7.59338
MELLI_sc659.4	sc659:40974-44099		1	0.961508	0	0.607247	0.68209	0.85787	1.68544	2.02125	6.81541	2.02125
MELLI_sc661.12	sc661:36003-38332	CWDE: GH5_50		0.0611366	0	0	0.0401167	0.088799	0.00695834	0.0558278	0.252838	0
MELLI_sc661.13	sc661:38740-41069	CWDE: GH5_50		0.0836085	0	0	0.0420118	0.0688395	0.0146711	0.0988807	0.308012	0
MELLI_sc663.4	sc663:25019-26728		5	359.835	109.892	56.7106	56.6758	76.4774	94.7903	62.7369	817.118	6.34901
MELLI_sc665.2	sc665:25552-28303		1	5.0084	20.4052	19.1909	14.2589	11.0969	11.1848	11.4895	92.6346	4.0742
MELLI_sc669.8	sc669:60105-64322		1	2.88181	14.24	6.58804	11.5019	11.9991	9.85505	13.611	70.6769	4.94134
MELLI_sc669.9	sc669:68489-72610			48.9161	30.8295	32.6604	31.1171	33.3133	57.2283	90.8758	324.94	2.94769
MELLI_sc671.3	sc671:14879-16313		4	0.032401	0	1.89566	1.55151	1.33769	10.1132	45.911	60.8415	45.911
MELLI_sc6717.1	sc6717:1681-3432		3	0.25048	55.8239	61.0507	37.2485	32.75	9.00088	11.5841	207.709	61.0507
MELLI_sc679.1	sc679:9397-13535		4	2.28872	0	0	0.0669792	0.186297	5.73989	19.0103	27.2922	19.0103
MELLI_sc680.3	_	Annotation error
MELLI_sc682.8	sc682:25265-38343		1	7.98958	12.0183	13.7513	8.8976	10.0034	11.0915	13.1791	76.9308	1.72115
MELLI_sc684.1	sc684:9695-15011		3	25.3548	247.987	556.314	623.748	434.313	244.623	104.907	2237.25	24.6008
MELLI_sc686.2	sc686:17689-18265	Predicted effector	4	1.87575	0	0	0	1.43902	3.85075	5.27225	12.4378	5.27225
MELLI_sc698.4	sc698:31533-36343	Assembly error
MELLI_sc7.4	sc7:27157-30200			7.89643	9.05244	12.4693	14.4082	11.8471	6.41089	5.09437	67.1787	2.82826
MELLI_sc705.5	sc705:33728-37555		1	0.055525	0.15385	0.610095	1.26526	0.786723	1.4411	5.61182	9.92437	5.61182
MELLI_sc717.2	sc717:4476-16943		1	1282.06	2332.88	3719.3	2949.32	2220.9	1731.11	1890.74	16126.3	2.90103
MELLI_sc717.6	sc717:39366-44818		3	3.97818	290.955	16.1544	113.356	129.158	121.517	93.2471	768.366	73.1377
MELLI_sc724.5	sc724:20008-27671		5	387.746	229.948	87.807	61.0576	43.0638	47.2858	65.3078	922.216	9.00399
MELLI_sc726.8	sc726:35918-37676		4	0.457214	0	0	0.284119	0.438683	10.7958	4.98279	16.9586	10.7958
MELLI_sc727.1	sc727:24154-28678		5	56.7467	0.908424	0.676503	0.292438	0.617721	0.913237	1.13203	61.2871	56.7467
MELLI_sc727.2	sc727:28823-31742		5	12.1834	4.65086	2.72746	3.47823	6.93049	13.3682	14.9439	58.2825	5.47905
MELLI_sc728.2	sc728:33283-36497		5	14.5688	3.39835	0.630431	0.101866	0.0217185	0.0304161	0.546868	19.2984	14.5688
MELLI_sc728.3	sc728:37288-41230		5	9.26337	2.19483	0	0	0.0116369	0.0147498	0.338274	11.8229	9.26337
MELLI_sc734.1	sc734:1973-4685		5	75.8498	32.6059	15.5706	13.9139	9.23148	8.12488	5.4476	160.744	13.9235
MELLI_sc736.2	sc736:11116-13007		1	47.9598	36.646	61.3355	56.0365	54.6849	48.0675	42.0403	346.77	1.67373
MELLI_sc738.4	sc738:24014-30236		1	0.00948292	0	0.316427	1.24951	1.4406	2.93737	5.16168	11.1151	5.16168
MELLI_sc746.1	sc746:9834-11748		2	179.789	20.0232	3.03978	1.46859	0.88148	0.399777	0.573436	206.175	179.789
MELLI_sc747.5	sc747:32895-37252		1	0	1.57643	0.911763	0.936832	0.918024	0.858959	0.895647	6.09765	1.57643
MELLI_sc749.7	sc749:24897-27768		1	0.375653	9.06927	3.78895	4.95874	3.52173	4.67294	5.18878	31.5761	9.06927
MELLI_sc759.5	sc759:33213-37765		5	5.45904	4.03749	3.26795	1.60157	2.54184	3.67811	3.96073	24.5467	3.40856
MELLI_sc763.2	sc763:3181-6196		1	3.46143	5.77325	6.88845	5.47722	5.72295	3.72029	4.33133	35.3749	1.99006
MELLI_sc765.2	sc765:10835-14888	CWDE: GH16		114.1	46.2797	41.9734	28.591	31.5714	36.3491	40.0254	338.89	3.99077
MELLI_sc767.6	sc767:31192-33429		5	40.9626	4.67026	0	0.489788	3.63214	16.6437	13.5755	79.974	40.9626
MELLI_sc771.1	sc771:7221-14790		3	0.228677	54.1988	59.4353	47.5461	40.6351	58.2198	116.292	376.556	116.292
MELLI_sc772.2	sc772:37345-40128		1	0.072232	0	0.968655	0.946073	2.72224	3.6651	5.55622	13.9305	5.55622
MELLI_sc775.5	sc775:33496-34950	Predicted effector	4	2.38287e-07	0	0	0	0.0290957	3.23349	9.22844	12.491	9.22844
MELLI_sc778.4	sc778:16519-27115		5	22.2168	15.2683	8.24294	5.25207	5.81729	5.3964	9.25245	71.4463	4.2301
MELLI_sc780.1	sc780:22-1701	Predicted effector	1	163.119	169.435	216.11	246.994	277.288	261.07	124.076	1458.09	2.23482
MELLI_sc79.9	sc79:70474-72012		3	0.836443	195.561	329.185	343.147	147.003	62.9988	23.2964	1102.03	343.147
MELLI_sc8.8	sc8:43381-44264	Predicted effector, ricin B lectin	1	0.639019	2.8506	0	2.68256	1.07051	2.17415	1.87768	11.2945	2.8506
MELLI_sc800.2	sc800:6554-7738	Predicted effector	2	3.36896	160.076	9.52204	7.33981	0.552083	0.154828	22.4041	203.418	160.076
MELLI_sc800.3	sc800:8274-19404			6.29732	10.7722	24.7674	25.5883	21.3533	13.9441	11.5402	114.263	4.06336
MELLI_sc802.1	sc802:24342-25620		5	540.09	63.1427	324.863	186.111	178.899	205.474	314.549	1813.13	8.55348
MELLI_sc803.1	sc803:9158-17364		1	2.54669	2.95309	7.66963	7.58555	6.10466	7.05913	6.04532	39.9641	3.01161
MELLI_sc806.3	sc806:14862-19185			45.0974	30.0597	24.5014	30.5362	30.575	29.0918	25.6895	215.551	1.84061
MELLI_sc807.2	sc807:9688-18625			48.0712	18.1932	13.4098	11.7515	11.6088	10.139	10.5335	123.707	4.74122
MELLI_sc8086.1	sc8086:624-2516	CWDE: GH17	5	954.152	182.818	156.93	74.9911	61.4465	53.1568	79.4965	1562.99	17.9498
MELLI_sc816.3	sc816:30131-32389		1	0.149718	7.60038	9.50697	8.49764	5.98717	16.3059	22.1737	70.2215	22.1737
MELLI_sc8206.1	sc8206:531-2356		5	13.696	6.68848	5.93741	4.90652	5.44776	8.1856	12.8724	57.7342	2.79139
MELLI_sc83.12	sc83:91204-92466	Predicted effector	1	4.79055	6.31409	18.1225	18.7337	17.5675	20.505	22.76	108.793	22.76
MELLI_sc832.5	sc832:36804-39628		1	0.487706	0.5186	4.90036	5.20608	3.7749	0.905407	2.53405	18.3271	5.20608
MELLI_sc843.3	sc843:3627-6101		1	36.5906	38.9378	48.1234	47.3734	61.5497	50.1144	57.6267	340.316	1.68212
MELLI_sc8454.1	sc8454:7-3501		3	0.363526	74.3119	49.4388	50.8253	29.7919	20.7372	13.3669	238.836	74.3119
MELLI_sc847.1	sc847:1096-8453	CWDE: GH7	1	1.11314	1.64801	0.435193	1.36677	1.9235	1.39297	1.97506	9.85464	1.97506
MELLI_sc847.4	_	CWDE: GH7; similar to MELLI_sc__847.1
MELLI_sc851.2	sc851:15422-19680		1	5.5763	5.66085	28.6834	33.9836	17.1893	16.5382	11.4513	119.083	6.09429
MELLI_sc851.3	sc851:15422-19680		1	1.5377	4.97085	4.08997	5.96194	6.94135	7.66672	4.89464	36.0632	4.98584
MELLI_sc855.5	sc855:21630-24295		4	0.534084	0	0	0.149197	24.6105	160.278	204.119	389.691	204.119
MELLI_sc857.1	sc857:8320-18572		5	16.6027	8.79826	4.02163	4.60701	4.56579	5.33109	7.35979	51.2863	4.12835
MELLI_sc864.1	sc864:3982-6887		5	6.00096	0	1.43407	0.275203	0.531218	0.494602	0.492794	9.22885	6.00096
MELLI_sc867.6	sc867:21706-26021		4	0.0280956	0	0	0.0489706	3.82085	9.52507	5.72412	19.1471	9.52507
MELLI_sc870.1	sc870:4366-6255		1	6.49367	8.21536	7.26886	5.07062	6.8202	8.60921	8.76029	51.2382	1.72766
MELLI_sc874.2	sc874:5267-8150	Predicted effector	1	0	0	0.244091	0.801295	2.39588	3.55373	2.93056	9.92556	3.55373
MELLI_sc874.3	sc874:9032-11802	CWDE: PL14_4		0.563695	0	0	0	0.324409	1.30452	3.22662	5.41924	3.22662
MELLI_sc876.3	sc876:25750-27409		3	0.626816	16.0124	17.4941	13.3194	8.03541	7.46928	4.87473	67.8321	17.4941
MELLI_sc877.5	sc877:44549-46045		3	0	746.108	374.112	288.332	212.704	145.684	52.7692	1819.71	746.108
MELLI_sc883.3	sc883:36586-38443		1	0	9.19135	6.23987	8.68306	7.57742	11.387	17.1756	60.2543	17.1756
MELLI_sc883.5	sc883:41417-43334		1	0.0115991	7.7044	5.24447	8.93761	8.35031	11.4672	17.6828	59.3984	17.6828
MELLI_sc884.1	sc884:1733-11181		1	1.39538	8.78678	15.4675	10.6308	17.8356	17.6954	14.153	85.9645	12.7819
MELLI_sc887.10	sc887:56135-59911		1	19.3699	43.3757	58.6819	160.981	153.612	96.323	146.188	678.531	8.31088
MELLI_sc894.1	sc894:9679-13935	Predicted effector	5	2.83362	1.56402	1.9717	2.05695	2.34894	1.87386	2.12079	14.7699	1.81175
MELLI_sc9.14	sc9:93930-95499	Predicted effector	2	9.22688	89.4979	21.4343	3.43635	0.560286	0.456299	4.24347	128.855	89.4979
MELLI_sc9.7	sc9:31383-37834		5	161.202	242.449	315.544	292.687	165.015	105.453	59.5136	1341.86	5.30205
MELLI_sc90.11	sc90:16543-18645		1	1.20688	24.1125	7.81566	15.7573	19.3911	20.8	30.9947	120.078	25.6817
MELLI_sc902.3	sc902:16547-18742	CWDE: GH7	1	0.0720652	5.33202	7.24219	9.42414	3.44154	1.48767	2.70765	29.7073	9.42414
MELLI_sc907.1	sc907:9891-19106	CWDE: CE8	4	103.935	63.9571	23.6704	31.3347	149.813	331.329	378.648	1082.69	15.9967
MELLI_sc911.5	sc911:31482-32268		1	41.5882	97.8132	57.4765	69.0816	75.9185	79.3674	46.8224	468.068	2.35195
MELLI_sc915.5	sc915:10743-15695		1	3.2856	8.56057	8.72831	1.41786	7.61316	9.0986	3.03316	41.7373	6.41714
MELLI_sc92.3	sc92:14429-23232		5	41.7404	18.2476	8.00389	14.1444	7.96846	11.3337	10.4784	111.917	5.2382
MELLI_sc928.3	sc928:18975-21955		1	23.2506	20.2867	15.9915	23.1147	24.0525	31.2974	32.2147	170.208	2.01449
MELLI_sc93.12	sc93:82789-85362	CWDE: GH7	1	0.118251	0	3.00555	1.56627	3.06503	3.35062	1.54299	12.6487	3.35062
MELLI_sc93.3	sc93:32440-41974			7.06465	8.13686	18.6287	21.3376	16.6935	14.6319	16.4708	102.964	3.02033
MELLI_sc930.2	sc930:5888-8419	Predicted effector	4	0.138909	0	7.73572	36.3035	7.61783	53.3621	83.8414	188.999	83.8414
MELLI_sc931.1	sc931:8962-11059	Predicted effector	5	8.58675	1.97851	0.590967	1.62281	1.83345	2.01626	1.64922	18.278	8.58675
MELLI_sc933.2	sc933:11032-14319		4	0.355924	0	0	0.494003	14.9089	65.8651	72.2982	153.922	72.3
MELLI_sc933.6_MELLI_sc933.7	sc933:21252-30988		1	5.7449	1.25478	8.11187	7.02511	8.76329	11.6432	10.9371	53.4802	9.27908
MELLI_sc933.8	sc933:31128-33987			24.3265	7.99436	8.37913	6.97384	7.96669	8.49369	13.6405	77.7747	3.48825
MELLI_sc935.2	sc935:34275-37972	Predicted effector	5	71.8275	70.5184	69.9953	60.2485	56.8148	66.8548	71.2115	467.471	1.26424
MELLI_sc936.2	sc936:9783-14028		1	5.02731	5.81252	15.3898	18.4478	23.4285	26.0404	18.5139	112.66	5.17979
MELLI_sc937.1	sc937:5336-9870		1	26.8231	38.5809	49.5984	64.7082	71.7397	68.1937	35.7432	355.387	2.67455
MELLI_sc937.3	sc937:10058-25693		1	1.93295	0	10.2638	7.21309	0.866416	1.8736	3.03377	25.1836	10.2638
MELLI_sc947.5	sc947:25299-30311		1	13.7261	26.7999	17.2205	54.443	28.7169	27.2957	44.3159	212.518	3.96639
MELLI_sc95.11	sc95:76283-77534		5	40.9225	8.1444	6.25155	6.48253	7.6851	14.2276	20.0118	103.725	6.54598
MELLI_sc95.4	sc95:21493-31494		5	119.62	25.4153	101.075	10.7788	20.0725	41.9707	34.5386	353.471	11.0977
MELLI_sc952.4	sc952:25685-28037		5	25.5058	18.4616	18.8507	18.3544	17.809	12.5141	9.68994	121.186	2.63219
MELLI_sc953.3	sc953:37679-44025		1	14.4209	27.6746	27.3363	24.3237	20.1961	24.4598	21.717	160.128	1.91906
MELLI_sc956.3	sc956:29688-34427			6.39409	58.8889	6.34619	11.7639	18.6723	65.9474	184.666	352.679	29.0987
MELLI_sc956.4	sc956:35351-38611	CWDE: GH51		0.0469691	0.467573	0	0.158077	0.162091	0.152847	0.165034	1.15259	0.467573
MELLI_sc957.1	sc957:12703-14977		1	1.25379	1.8235	18.9613	24.6516	13.1558	13.1899	14.4366	87.4725	19.6617
MELLI_sc9582.1	sc9582:412-781		3	0	79.4024	13.8234	2.69343	1.44233	0.179299	0	97.5409	79.4024
MELLI_sc960.2	sc960:20646-28227			21.1083	6.14562	7.76164	11.6366	11.0226	10.2593	10.1196	78.0537	3.43469
MELLI_sc961.1	sc961:6779-10850		1	0.734585	2.61371	2.13936	3.70427	3.00618	4.35451	5.41047	21.9631	5.41047
MELLI_sc9631.1	sc9631:1110-2044	Predicted effector	1	0.0662869	1.89902	2.33675	1.3143	1.37064	0.899015	2.75033	10.6363	2.75033
MELLI_sc965.7	sc965:29359-34990		1	3.20865	0	25.2385	6.51898	8.65556	8.33914	11.9695	63.9303	25.2385
MELLI_sc97.3	sc97:11976-13831		1	0.129457	0	4.92442	5.4267	8.53988	6.536	5.08689	30.6433	8.53988
MELLI_sc97.7	sc97:29600-33570		1	3.69642	8.16979	10.5762	8.59021	9.31239	10.6638	8.6677	59.6765	2.8849
MELLI_sc97.8	sc97:34855-38373		1	0.311262	5.65991	5.92351	7.19791	5.67174	7.7503	3.43093	35.9456	7.7503
MELLI_sc970.5	sc970:27031-33568			13.7965	17.8245	18.4213	25.1511	22.2577	32.2057	64.2345	193.891	4.65585
MELLI_sc973.2	sc973:4533-8700		1	2.96943	0.62289	108.842	58.2441	88.2101	20.7585	48.3432	327.99	108.842
MELLI_sc974.1	sc974:31688-33774		3	0.0104156	51.7682	30.9575	27.0744	21.6692	20.4024	17.2725	169.155	51.7682
MELLI_sc990.6	sc990:21828-32618	Assembly error
MELLI_sc990.7	sc990:33060-37273	CWDE: GH3		391.912	122.052	37.4465	15.7479	12.4075	16.3781	35.4963	631.44	31.5867
MELLI_sc992.3	sc992:30619-37910		5	23.8836	14.8457	18.2495	16.9352	17.0653	17.2892	18.0649	126.333	1.60879
MELLI_sc999.2	sc999:12109-15382		1	26.7006	100.434	117.266	130.737	120.12	86.4245	64.2038	645.886	4.89641
MELLI_sc999.6	sc999:24502-26651		1	0	0	2.4723	0.658499	1.96011	3.98131	2.02167	11.0939	3.98131
