# Supplementary material for: Flax rust infection transcriptomics reveals a transcriptional profile that may be indicative for rust Avr genes
Source: PLoS One. 2019 Dec 12;14(12):e0226106. doi: 10.1371/journal.pone.0226106 (PMC6907798; doi:10.1371/journal.pone.0226106)
Supplement: S5 Table — Proteins encoded by genes listed in the table were checked by homology with proteins with characterized functions found in the CAZy and NCBI Reference Protein databases. Potential secretion signals were determined using SignalP4.1 (D score) and SecretomeP2.0 (NN-score). Y-SP: presence of classical signal peptides detected in the flax rust CWDE; Y-SP* classical secretion signal detected by SecretomeP2.0 Server and/or by comparative sequence analysis of proteins from other Melampsora species; Y-NC: non-classical secretion predicted for flax rust proteins by SecretomeP2.0; Y-NC* non-classical secretion predicted by SecretomeP 2.0 Server and/or by comparative sequence analysis of other Melampsora species proteins. The number and type of dbCAN2 tools (HMMER, DIAMOND or Hotpep Frequency and Hits) [57] that identified positive CAZyme motifs in each predicted protein are shown along with their E-values and Hotpep results. Predicted proteins containing two or more motifs for unrelated proteins that arose through assembly errors predicted transcripts missing from the predicted transcriptome are indicated and these were not used in expression analysis. Total expression in FPKM is also shown. (XLSX) [file pone.0226106.s008.xlsx]

## Sheet: Sheet1
S5 Table. Identification of candidate CAZymes in the flax rust genome using dbCAN2. Proteins encoded by genes listed in the table were checked by homology with proteins with characterized functions found in the CAZy and NCBI Reference Protein databases. Potential secretion signals were determined using SignalP4.1 (D score) and SecretomeP2.0 (NN-score). Y-SP: presence of classical signal peptides …
Gene ID	CAZy motif	Secreted protein (D score, NN score)	number of dbCAN2 tools with a positive result (tool names)	HMMER E-value/s	DIAMOND E-value	Hotpep frequency/hit number	Category	Total Expression	Putative function	Putative substrate	Homology to proteins with known function (amino acid identity), # overlapping region used for homology	References used in the identification of putative activities
MELLI_sc1077.2	AA1_2	Y-SP (0.903, 0.657)	3 (HMMER, DIAMOND, Hotpep)	3.5e-126	2.8e-179	9.48/5	CWDE	83.8933	Laccase	Lignin-related compound oxidization	MELLI_sc1077.2/ABS19943.1: 33%	[88]
MELLI_sc2869.3	AA3	Y-NC (0.237, 0.621)	2 (HMMER, Hotpep)	1.4e-81		9.35/11	CWDE	104.897	Glucose-methanol-choline oxidoreductase	Lignin and cellulbiose degradation	MELLI_sc2869.3/AAC72747.1: 27% Mellp1.EuGene.00290077/AAC72747.1: 28%	[89,90]
MELLI_sc1202.6	AA3_2	Y-NC* (0.401, 0.684)	2 (HMMER, Hotpep)	2.1e-108		5.01/6	CWDE	22.7902
MELLI_sc3768.2	AA3_2	Y-SP (0.735, 0.471)	2 (HMMER, Hotpep)	2.6e-125		6.01/7; 2.69/7	CWDE	141.243
MELLI_sc496.3	AA3_2	Y-SP (0.705, 0.609)	2 (HMMER, Hotpep)	3.7e-107		3.47/6	CWDE	1664.11
MELLI_sc278.8	AA3, AA3	Y_NC* (0.162, 0.629)	3 (HMMER, DIAMOND, Hotpep)	1.4E-75, 1.5E-55	7.7e-155	3.6/8; 7.29/23	CWDE	296.371
MELLI_sc107.3	AA5_1	Y-SP (0.682, 0.570)	2 (HMMER, DIAMOND)	4.9e-200	2.8e-189		CWDE	0.401074	Glyoxal oxidase (galactose oxidase, alcohol oxidase)	Breakdown of veratryl alcohol to secondary metabolites involved in lignin degradation	MELLI_sc107.3/AAA87595.1: 37% # MELLI_sc3156.1/AAA87595.1: 26%	[91]
MELLI_sc3156.1	AA5_1	Y-NC (0.169, 0.816)	3 (HMMER, DIAMOND, Hotpep)	4e-233	1.1e-285	11.7/30	CWDE	1292.93
MELLI_sc1561.3	AA6	N (0.122, 0.481)	2 (HMMER, Hotpep)	6.3e-74		4.83/14	_	916.058	1,4-benzoquinone reductase
MELLI_sc1209.3	AA7	Y-SP*(0.636, 0.624)	2 (HMMER, Hotpep)	1.1e-52		4.76/11	CWDE	1.17083	Glucooligosaccharide oxidase	Cellubiose, a degradation product of cellulose	MELLI_sc1209.3/AAS79317.1: 27%	[92]
MELLI_sc1694.1	AA7	Y-SP (0.677, 0.746)	2 (HMMER, Hotpep)	1.7E-86, 2.1E-89		3.63/8	CWDE	771.574
MELLI_sc1694.2	AA7	Y-SP (0.507, 0.685)	2 (HMMER, Hotpep)	2.6e-78		3.1/8	CWDE	5.2365
MELLI_sc1694.3	AA7	Y-SP (0.625, 0.752)	2 (HMMER, Hotpep)	1e-93		3.1/8	CWDE	2.59581
MELLI_sc1001.6	CE4	Y-SP (0.578, 0.830)	3 (HMMER, DIAMOND, Hotpep)	8.5e-25	8.3e-144	15.6/33	CWDE	1287.13	Acetyl-xylan esterase or chitin deacetylase	Deacetylation of xylans and xylo-oligosaccharides in hemicellulose or modulation chitin during growth and cell division	MELLI_sc1679.2/AAC06115.2: 15% MELLI_sc286.4/ACL80318.1: 31% MELLI_sc1679.2/EAA65017.1: 16% MELLI_sc1679.2/AAC06115.2: 21% MELLI_sc2462.2/ABU25260.1: 24% MELLI_sc286.4/ACL80318.1: 31% MELLI_sc4041.1/ACL80318.1: 28%	[93]
MELLI_sc1679.1	CE4	N (0.196, 0.502)	3 (HMMER, DIAMOND, Hotpep)	4.2e-19	5.4e-184	9.31/13	Assembly error	_
MELLI_sc1679.2	CE4	Y-SP (0.780, 0.655)	3 (HMMER, DIAMOND, Hotpep)	2.4e-21	5.9e-136	8.07/13	CWDE	3224.67
MELLI_sc1888.2	CE4	Y-NC (0.098, 0.634)	2 (HMMER, Hotpep)	8.7e-16		7.5/13	Assembly error	_
MELLI_sc2421.2	CE4	Y-SP (0.807, 0.665)	2 (HMMER, Hotpep)	3.8e-26		2.87/6; 7.98/10	Assembly error	_
MELLI_sc2462.2	CE4	Y-SP (0.601, 0.529)	2 (HMMER, Hotpep)	5.6e-26		5.65/13	CWDE	1.64727
MELLI_sc2462.3	CE4	Y-SP (0.698, 0.463)	2 (HMMER, Hotpep)	3.6e-24		6.01/13	Assembly error	_
MELLI_sc286.4	CE4	Y-SP (0.837, 0.835)	2 (HMMER, Hotpep)	3.8e-24		4.33/6	CWDE	37.3563
MELLI_sc4041.1	CE4	Y-SP (0.570, 0.776)	2 (HMMER, Hotpep)	7.5e-26		4.3/6	CWDE	58.8329
MELLI_sc17.17	CE4, CE4	N (0.134, 0.450)	2 (HMMER, Hotpep)	7.1E-19, 1.8E-19		7.57/10	Assembly error	_
MELLI_sc907.1	CE8, CE8, CE8	Y-NC (0.363, 0.695)	2 (HMMER, Hotpep)	7.7E-51, 5.30E-51, 9.10E-68		3.58/7	CWDE	1082.69	Pectin methyl esterase	Pectin: homogalacturonan		[94]
MELLI_sc2484.1	GH105	Y-SP*(0.269, 0.545)	2 (HMMER, Hotpep)	2.9e-25		8.98/11	CWDE	29.1924	Rhamnogalacturonyl hydrolase	Pectin: rhamnogalacturonan I		[95]
MELLI_sc1603.2	GH13_22, GH13_22	Y-SP (0.617, 0.700)	3 (HMMER, DIAMOND, Hotpep)	2.1E-162, 1.00E-78	0	41/51	_	67.9309	α-1,3-glucan synthase	Cell wall biosynthesis		[96]
MELLI_sc199.5	GH13_22, GH13_22	Y-SP (0.730, 0.757)	3 (HMMER, DIAMOND, Hotpep)	1.8E-143, 4.3E-75	0	34.9/43	_	143.336
MELLI_sc651.1	GH13_25	N (0.106, 0.338)	3 (HMMER, DIAMOND, Hotpep)	4.4e-198	0	34.9/46	_	520.687	Amylo-α-1,6-glucosidase activity	Glycogen debranching enzyme
MELLI_sc956.3	GH13_5	Y-SP (0.588, 0.386)	3 (HMMER, DIAMOND, Hotpep)	4.9e-142	1.4e-197	4.6/7	_	352.679	α-amylase	Starch degradation
MELLI_sc4834.1	GH13_8	N (0.110, 0.528)	3 (HMMER, DIAMOND, Hotpep)	1.5e-135	2.6e-301	25.8/41; 3.6/8	_	96.9038	α-1,4-glucan branching enzyme	Cell wall biosynthesis
MELLI_sc449.1	GH131, GT90	Y-SP (0.725, 0.224)	3 (HMMER, DIAMOND, Hotpep)	5.2E-25, 2.1E-67	9e-156	7.1/15	Assembly error	_	exo-β-1,3/1,6-glucanase with endo-β-1,4-glucanase	Callose and cellulose degradation
MELLI_sc1116.6	GH15	N (0.150, 0.490)	2 (HMMER, Hotpep)	4.6e-60		6.12/11	_	12.7744	Glucoamylase	Starch degradation		[97]
MELLI_sc3390.2	GH15	Y_NC* (0.101, 0.651)	2 (HMMER, Hotpep)	1.6e-48		7.95/20	_	93.502
MELLI_sc679.1	GH15, CBM20	Y-SP (0.678, 0.712)	3 (HMMER, DIAMOND, Hotpep)	1.3e-61	1.6e-136	8.73/19	_	27.2922
MELLI_sc233.5	GH16	Y-NC* (0.123, 0.846)	2 (DIAMOND, Hotpep)		9.1e-159	12.6/33	CWDE	224.317	Endo-β-1,3-1,4-glucanase or similar GH16	β-1,3:1,4-glucans	MELLI_sc233.5/AAO74890.1: 17% #	[98]
MELLI_sc233.6	GH16	Y-SP* (0.123, 0.757)	2 (DIAMOND, Hotpep)		1.1e-158	12.6/33	CWDE	961.828
MELLI_sc4240.1	GH16	Y-SP (0.750, 0.679)	3 (HMMER, DIAMOND, Hotpep)	8.3e-21	3.3e-124	3.86/9	CWDE	7.98917	β-1,3-glucanase or similar GH16	Callose	MELLI_sc4240.1/AAC44371.1: 16%	[99]
MELLI_sc620.3	GH16	Y-SP* (0.405, 0.819)	2 (DIAMOND, Hotpep)		8.2e-140	7.24/17	CWDE	9.50751	Endo-β-galactosidase or similar GH16	Glycoproteins	jgi|Mellp2_3|47634|Mellp1.estExt_Genewise1Plus.C_100033/BAB69460.1: 13%	[100]
MELLI_sc765.2	GH16	Y-SP*(0.253, 0.775)	2 (DIAMOND, Hotpep)		1e-168	9.2/22	CWDE	338.89
MELLI_sc990.6	GH16	N (0.193, 0.337)	2 (DIAMOND, Hotpep)		6.5e-137	10.7/27	Assembly error	_
MELLI_sc282.7_MELLI_sc282.8	GH17	Y-SP (0.792, 0.770)	3 (HMMER, DIAMOND, Hotpep)	7.1e-24	2.1e-148	12.9/25	CWDE	similar to MELLI_sc8086.1	β-1,3-glucosidase	Callose		[101]
MELLI_sc8086.1	GH17	Y-SP (0.792, 0.860)	2 (DIAMOND, Hotpep)		3e-108	8.52/17	CWDE	1562.99
MELLI_sc1972.4	GH18	N (0.110, 0.569)	3 (HMMER, DIAMOND, Hotpep)	4.6e-74	6e-112	15.5/33	_	991.367	Chitinase	Chitin recycling	MELLI_sc1972.4/ADZ48671.1: 35% MELLI_sc44.5/MELLI_sc44.6: 100%	[102,103]
MELLI_sc2122.5	GH18	Y-SP (0.867, 0.822)	2 (HMMER, DIAMOND)	5.2e-51	4e-113		_	4.99881
MELLI_sc3220.4	GH18	Y-SP (0.799, 0.651)	2 (HMMER, Hotpep)	1.3e-53		6.54/7	_	47.6422
MELLI_sc3261.1	GH18	Y-SP (0.655, 0.746)	2 (HMMER, Hotpep)	1.4e-60		4.69/6	_	4.50133
MELLI_sc3669.1	GH18	Y-NC (0.108, 0.709)	2 (HMMER, Hotpep)	9.6e-53		6.07/8	_	3.20923
MELLI_sc404.6	GH18	Y-NC (0.123, 0.626)	2 (HMMER, Hotpep)	1.2e-55		4.2/6	_	25.4898
MELLI_sc44.5	GH18	Y-SP (0.856, 0.444)	2 (HMMER, Hotpep)	3.1e-63		4.28/6	_	0.0572607
MELLI_sc44.6	GH18	Y-SP (0.856, 0.444)	2 (HMMER, Hotpep)	3.1e-63		4.28/6	_	similar to MELLI_sc44.5
MELLI_sc855.5	GH18	Y-SP (0.875, 0.522)	2 (HMMER, Hotpep)	4.3e-64		4.28/6	_	389.691
MELLI_sc1216.2	GH2	Y-SP (0.737, 0.679)	3 (HMMER, DIAMOND, Hotpep)	5.4e-103	2.9e-195	6.64/17	CWDE	59.3748	Putative β-mannosidase, β-galactosidase or β-glucuronidase	Hemicellulose, pectins, glycoproteins		[104]
MELLI_sc1216.8	GH2	Y-SP (0.893, 0.801)	3 (HMMER, DIAMOND, Hotpep)	4.3e-64	1.4e-183	4.88/13	CWDE	158.011
MELLI_sc1887.3	GH2	Y-SP (0.794, 0.444)	3 (HMMER, DIAMOND, Hotpep)	1.6e-101	2.4e-199	5.67/15	CWDE	212.597
MELLI_sc1887.4	GH2	Y-SP (0.794, 0.795)	3 (HMMER, DIAMOND, Hotpep)	1.6e-100	5.4e-199	5.67/15	CWDE	186.802
MELLI_sc1966.3	GH2	Y-SP (0.710, 0.737)	3 (HMMER, DIAMOND, Hotpep)	5e-58	1.7e-162	11.6/14	CWDE	127.915
MELLI_sc4934.1	GH20	Y-SP (0.780, 0.573)	3 (HMMER, DIAMOND, Hotpep)	3.8e-91	4e-143	5.3/8	_	413.27	β-N-acetylhexosaminidase	Chitin recycling		[105]
MELLI_sc807.2	GH20	N (0.099, 0.362)	3 (HMMER, DIAMOND, Hotpep)	3.5e-40	2.5e-201	9.62/20	_	123.707
MELLI_sc933.6_MELLI_sc933.7	GH20	Y-SP (0.807, 0.542)	3 (HMMER, DIAMOND, Hotpep)	1.9e-84	3.9e-134	11.3/19	_	53.4802
MELLI_sc125.10	GH26	Y-SP (0.698, 0.695)	2 (HMMER, DIAMOND)	8.2e-16	7.4e-106		CWDE	Annotation error	β-1,4-mannase or β-1,3-xylanase	Hemicellulose		[106]
MELLI_sc1489.2	GH26	Y-SP (0.841, 0.703)	2 (HMMER, DIAMOND)	3.2e-20	2.4e-103		CWDE	439.544
MELLI_sc2500.1	GH26	Y-SP (0.894, 0.685)	2 (HMMER, DIAMOND)	4.2e-18	2.3e-114		CWDE	698.201
MELLI_sc1521.3	GH27	Y-SP (0.897, 0.474)	3 (HMMER, DIAMOND, Hotpep)	2.2e-88	6.1e-134	8.82/13	CWDE	59.6224	α-galactosidase	Hydrolysis of terminal galactose in α-D-galactosides, including galactose oligosaccharides, galactomannans (hemicellulose) and galactolipids	MELLI_sc1521.3/AAG24511.1: 51%	[107]
MELLI_sc418.5	GH3	Y-SP* (0.916, 0.817)	3 (HMMER, DIAMOND, Hotpep)	1.5e-58	1.8e-287	7.5/9	CWDE	11.1548	glucan β-1,3-glucosidase or β-glucosidase	Callose or cellulose	jgi|Melmed1|731591|e_gw1.49.34.1/AAC26489.1: 39% jgi|Melmed1|731591|e_gw1.49.34.1/AAC26489.1: 45%	[108]
MELLI_sc990.7	GH3	Y-SP* (0.916, 0.817)	3 (HMMER, DIAMOND, Hotpep)	8.1e-57	7.2e-261	7.25/18	CWDE	631.44
MELLI_sc110.3	GH31	Y-SP (0.704, 0.595)	3 (HMMER, DIAMOND, Hotpep)	2.3e-141	0	15.3/21	_	131.131	α-glucosidase	Starch degradation		[109]
MELLI_sc1561.2	GH31	Y-SP (0.704, 0.532)	3 (HMMER, DIAMOND, Hotpep)	4.6e-141	0	15.3/21	_	171.004
MELLI_sc132.11	GH32	Y-SP (0.605, 0.760)	3 (HMMER, DIAMOND, Hotpep)	1.3e-44	4.8e-242	12.7/21	_	64.7404	Invertase	Sucrose degradation
MELLI_sc377.3	GH32	Y-SP (0.620, 0.585)	3 (HMMER, DIAMOND, Hotpep)	9e-48	1.7e-200	6.1/12	_	25.2384
MELLI_sc377.4	GH32	Y-SP (0.712, 0.587)	3 (HMMER, DIAMOND, Hotpep)	4.6e-48	5.2e-223	13.1/22	_	47.0205
MELLI_sc1365.1	GH35	Y-NC (0.333, 0.631)	3 (HMMER, DIAMOND, Hotpep)	4.1e-71	2.1e-179	4.48/8	CWDE	82.753	β-galactosidase/β-glucosaminidase	Rhamnogalacturonan I, glycoproteins, hemicellulose		[110]
MELLI_sc200.6	GH37	N (0.177, 0.439)	3 (HMMER, DIAMOND, Hotpep)	7.1e-120	3.2e-104		_	132.189	α,α-trehalase	Release of glucose residues from trehalose
MELLI_sc680.3	GH37	Y-NC (0.114, 0.654)	3 (HMMER, DIAMOND, Hotpep)	3.5e-122	3e-116	4.84/7	_	Annotation error
MELLI_sc303.4	GH38	N (0.103, 0.420)	3 (HMMER, DIAMOND, Hotpep)	7.9e-82	0	11.3/22	_	1437.7	α-mannosidase	Glycoprotein biosynthesis
MELLI_sc4543.2	GH39	Y-SP* (0.810, 0.752)	3 (HMMER, DIAMOND, Hotpep)	2.2e-16	1.8e-104	2.6/6	CWDE	2.99921	β-1,4-xylosidase	Hemicellulose, glycoproteins	MELLI_sc4543.2/ALT07805.1: 16%	[111]
MELLI_sc2334.5	GH43_6, GH43_6	Y-NC (0.107, 0.607)	2 (HMMER, Hotpep)	2.2E-86, 6.50E-83		5.38/7	CWDE	1159.37	α-1,5-L-arabinase	Homogalacturonan, glycoproteins, hemicellulose		[112]
MELLI_sc247.3	GH47	N (0.114, 0.561)	3 (HMMER, DIAMOND, Hotpep)	4.1e-138	8.1e-139	8.05/21	_	77.1507	α-mannosidase	Glycoprotein biosynthesis		[113]
MELLI_sc2785.6	GH47	Y-NC (0.118, 0.669)	2 (HMMER, Hotpep)	2.2e-121		2.78/8	_	130.373
MELLI_sc3381.1	GH47	Y-SP (0.689, 0.616)	3 (HMMER, DIAMOND, Hotpep)	1.1e-124	3.3e-104	2.8/9	_	642.466
MELLI_sc54.10	GH47	N (0.098, 0.411)	3 (HMMER, DIAMOND, Hotpep)	1.5e-144	2.8e-128	4.23/8	_	433.13
MELLI_sc3294.1	GH47, GH47	N (0.142, 0.474)	2 (HMMER, DIAMOND)	1.2E-84, 8.80E-115	7.1e-111		_	4.19583
MELLI_sc1379.2	GH5	Y-NC (0.105, 0.779)	3 (HMMER, DIAMOND, Hotpep)	2.4e-92	6.6e-185	8.67/19	CWDE	509.693	Putative β-1,3-glucanase	Callose		[114]
MELLI_sc698.4	GH5	Y-NC (0.192, 0.601)	2 (HMMER, Hotpep)	1.5e-85		10.3/16	Assembly error	_
MELLI_sc2132.2	GH5_12	N (0.101, 0.506)	3 (HMMER, DIAMOND, Hotpep)	3e-163	5.8e-141	4.56/12	_	23.6298	Glucosylceramidase	Ddegradation of complex lipids and the turnover of cellular membranes	MELLI_sc2132.2/EIE79467.1: 36%	[115]
MELLI_sc1774.3	GH5_41	Y-SP (0.568, 0.703)	2 (HMMER, DIAMOND)	2e-27	2.3e-109		CWDE	86.5811	β-mannosidase	Degradation of mannans such as found in hemicellulose
MELLI_sc3791.1	GH5_41	Y-SP (0.798, 0.727)	2 (HMMER, DIAMOND)	1.3e-27	9.3e-117	7.1/15	CWDE	2001.49	Putative mannanase	Activity not determined yet.
MELLI_sc455.4	GH5_41	N (0.105, 0.422)	2 (HMMER, DIAMOND)	1e-32	1.8e-110		CWDE	49.225
MELLI_sc661.12	GH5_50	Y-NC (0.433, 0.764)	2 (HMMER, Hotpep)	1.6e-85		5.77/11	CWDE	0.252838	Fungal specific enzyme	Activity not determined yet.	MELLI_sc661.12/MELLI_sc661.13: 100%
MELLI_sc661.13	GH5_50	Y-NC (0.433, 0.764)	2 (HMMER, Hotpep)	1.6e-85		5.77/11	CWDE	similar to MELLI_sc661.13
MELLI_sc577.5	GH5_7	Y-NC (0.165, 0.650)	2 (HMMER, DIAMOND)	8.1e-49	1.9e-195		CWDE	46.6029	β-mannosidase	Hemicellulose and glycoproteins		[114]
MELLI_sc3397.1	GH5_9	Y-SP* (0.667, 0.716)	2 (HMMER, Hotpep)	3.1e-32		6.69/10	CWDE	0.492043	β-1,3-glucanase	Callose		[114]
MELLI_sc5716.2	GH5_9	Y-SP* (0.280, 0.644)	3 (HMMER, DIAMOND, Hotpep)	1.5e-96	4.3e-169	13.4/27	CWDE	79.8553
MELLI_sc1482.3	GH5_9, GH5_9	Y-SP (0.838, 0.609)	3 (HMMER, DIAMOND, Hotpep)	4.3E-116, 5.3E-56	4.6e-114	12.1/20	CWDE	285.656
MELLI_sc231.5	GH51	Y-SP (0.714, 0.409)	3 (HMMER, DIAMOND, Hotpep)	1.9e-53	9.5e-125	4.1/9	CWDE	11.7094	α-L-arabinofuranosidase	Rhamnogalacturonan I, glycoproteins, hemicellulose		[116]
MELLI_sc956.4	GH51	Y-SP (0.588, 0.643)	3 (HMMER, DIAMOND, Hotpep)	6.5e-57	2.8e-126	3.35/9	CWDE	1.15259
MELLI_sc1841.2	GH63	Y-SP (0.807, 0.593)	3 (HMMER, DIAMOND, Hotpep)	8.4e-31	2e-249	13.3/15	_	144.467	α-glucosidase	Biosynthesis of N-glycans	MELLI_sc1841.2/BAK64066.1: 42%	[117]
MELLI_sc3534.1	GH63	N (0.101, 0.352)	3 (HMMER, DIAMOND, Hotpep)	2.8e-17	0	40.5/59	_	187.822
MELLI_sc298.7	GH7	Y-SP (0.851, 0.538)	3 (HMMER, DIAMOND, Hotpep)	1.6e-160	8.3e-131	9.63/17	CWDE	8.97607	β-1,4-cellobiosidase	Cellulose	MELLI_sc298.7/MELLI_sc298.8: 100% MELLI_sc93.12/CAM98445.1: 47%	[118]
MELLI_sc298.8	GH7	Y-SP (0.851, 0.538)	3 (HMMER, DIAMOND, Hotpep)	1.6e-160	8.3e-131	9.63/17	CWDE	0
MELLI_sc3126.1	GH7	Y-SP* (0.890, 0.762)	2 (HMMER, Hotpep)	8.6e-85		3.8/7	CWDE	6.231
MELLI_sc847.1	GH7	Y-SP (0.879, 0.606)	3 (HMMER, DIAMOND, Hotpep)	9.1e-185	6e-174	16.4/30	CWDE	9.85464
MELLI_sc847.4	GH7	Y-SP (0.876, 0.678)	3 (HMMER, DIAMOND, Hotpep)	9e-185	6e-174	16.4/30	CWDE	similar to MELLI_sc847.1
MELLI_sc902.3	GH7	Y-SP (0.773, 0.633)	3 (HMMER, DIAMOND, Hotpep)	1.1e-183	1.2e-169	16.1/33	CWDE	29.7073
MELLI_sc93.12	GH7	Y-SP (0.901, 0.322)	3 (HMMER, DIAMOND, Hotpep)	1.5e-178	1e-160	8.19/13	CWDE	12.6487
MELLI_sc257.2	GH71	Y-SP (0.754, 0.789)	2 (HMMER, DIAMOND)	1.3e-99	2.6e-162		_	360.829	α-1,3-glucanase	Degradation of α-1,3-glucans in fungal cell walls		[119]
MELLI_sc970.5	GH71	Y-NC (0.106, 0.637)	2 (HMMER, Hotpep)	1.4e-73		6.18/9	_	193.891
MELLI_sc2154.2	GH72	Y-SP (0.550, 0.679)	3 (HMMER, DIAMOND, Hotpep)	1.9e-94	7.6e-112	7.6/13	_	94.8955	β-1,3-glucanosyltransglycosylase	Remodeling of β-1,3-glucans during fungal cell wall modification		[120]
MELLI_sc206.6	GH76	N (0.121, 0.484)	2 (HMMER, DIAMOND)	2e-46	1.4e-118		Assembly error	_	α-1,6-mannanase	Glycoprotein biosynthesis		[121]
MELLI_sc2509.2	GH76	Y-SP (0.784, 0.742)	2 (HMMER, DIAMOND)	2.6e-48	2.1e-150		_	1.93712
MELLI_sc3294.2	GH76, GH76	Y-NC (0.132, 0.801)	2 (HMMER, DIAMOND)	5E-51, 2.5E-47	1.4e-176		_	373.587
MELLI_sc1756.2	GH81	Y-NC* (0.176, 0.469)	2 (HMMER, Hotpep)	2.5e-141		4.76/6	CWDE	187.168	β-1,3-glucanase	Callose		[122]
MELLI_sc3718.1	GH81	Y-NC (0.143, 0.685)	3 (HMMER, DIAMOND, Hotpep)	1.4e-148	1.8e-103	4.28/6	CWDE	22.2455
MELLI_sc231.2	GH9	Y-SP* (0.888, )	2 (HMMER, DIAMOND)	5.3e-95	2.2e-135		CWDE	18.7468	β-1,4-glucanase	Cellulose	MELLI_sc231.2/XP_023465743.1: 40%	[123]
MELLI_sc2342.1	GH92	Y-SP (0.717, 0.655)	3 (HMMER, DIAMOND, Hotpep)	1.2e-125	1.1e-298	12.4/16	CWDE	748.66	α-1,2-mannosidase	Processing and/or degradation of glycoproteins		[124]
MELLI_sc234.4	PL0	Y-NC (0.166, 0.777)	2 (DIAMOND, Hotpep)		1.3e-208	7.2/13	CWDE	161.613	Uncassified polysaccharide lyase
MELLI_sc234.5	PL0	Y-NC (0.105, 0.668)	2 (DIAMOND, Hotpep)		7.1e-204	8.9/17	CWDE	135.611
MELLI_sc3487.3	PL1_4	Y-SP* (0.765, 0.317)	2 (HMMER, Hotpep)	6.3e-72		5.54/12	CWDE	183.914	Pectin lyase	Pectin: homogalacturonan degradation from the non-reducing ends		[125]
MELLI_sc1172.2	PL14	Y-SP* (0.596, 0.673)	2 (HMMER, Hotpep)	3.6e-44		4.31/8	CWDE	1358.35	β-1,4-glucuronan lyase	D-glucuronan		[126]
MELLI_sc874.3	PL14_4	Y-NC (0.265, 0.639)	2 (HMMER, Hotpep)	4.4e-47		5.74/12	CWDE	5.41924	Putative β-1,4-glucuronan lyase	Activity not determined yet.
MELLI_sc2146.1	GT1	N (0.104, 0.231)	3 (HMMER, DIAMOND, Hotpep)	2.8e-59	6.5e-226	8.68/28	Assembly error	_	UDP-glucuronosy/UDP-glucosyl transferase (lipid glycosylation
MELLI_sc2146.2_MELLI_sc2146.3	GT1	N (0.114, 0.224)	3 (HMMER, DIAMOND, Hotpep)	3e-60	2.7e-185	8.68/28	_	Identical protein found in MELLI_sc2183.1
MELLI_sc2183.1	GT1	N (0.115, 0.227)	3 (HMMER, DIAMOND, Hotpep)	5e-47	1.6e-185	5.55/16	Assembly error	_
MELLI_sc1305.1	GT15	N (0.114, 0.343)	3 (HMMER, DIAMOND, Hotpep)	3.3e-117	3.8e-130	13.8/25	_	156.321	α-mannosyltransferase (biosynthesis of N-linked glycoproteins)
MELLI_sc533.3	GT15	Y-NC (0.120, 0.843)	3 (HMMER, DIAMOND, Hotpep)	1.2e-122	1.1e-135	14.4/25	_	277.227
MELLI_sc1145.3	GT2	N (0.104, 0.202)	3 (HMMER, DIAMOND, Hotpep)	6.6e-64	0	15.5/24	_	344.685	Chitin synthase
MELLI_sc1179.1	GT2	N (0.126, 0.382)	3 (HMMER, DIAMOND, Hotpep)	1e-275	0	25.2/43	_	10.1999
MELLI_sc1363.2	GT2	Y-NC (0.102, 0.666)	3 (HMMER, DIAMOND, Hotpep)	1.9e-64	0	12.5/27	_	111.885
MELLI_sc156.3	GT2	N (0.106, 0.561)	3 (HMMER, DIAMOND, Hotpep)	3.5e-82	0	22.6/48	_	1561.78	Chitin synthase
MELLI_sc2166.2	GT2	N (0.119, 0.156)	3 (HMMER, DIAMOND, Hotpep)	1.5e-248	3.9e-301	24.9/39	_	114.17
MELLI_sc2434.2	GT2	N (0.104, 0.547)	3 (HMMER, DIAMOND, Hotpep)	5.8e-236	0	21.7/32	_	80.4915
MELLI_sc960.2	GT2	Y-NC (0.116, 0.633)	3 (HMMER, DIAMOND, Hotpep)	4.5e-237	0	20.2/29	_	78.0537
MELLI_sc5539.1	GT2, GT2	N (0.100, 0.482)	3 (HMMER, DIAMOND, Hotpep)	4.3e-79	4.1e-280	14.3/30	_	50.5478
MELLI_sc1531.7	GT2	Y-NC (0.218, 0.772)	2 (HMMER, Hotpep)	4.3e-24		12.8/21	_	Annotation error	Dolichol-phosphate mannosyltransferase	N-linked glycoprotein biosynthesis
MELLI_sc125.20	GT2, GT2	N (0.112, 0.479)	2 (HMMER, Hotpep)	9.6E-34, 3.30E-16		10.5/22	_	79.0322
MELLI_sc57.11	GT2, GT2	Y-NC (0.108, 0.749)	2 (HMMER, DIAMOND)	2.7E-23, 2.7E-23	1.2e-178		Assembly error	_
MELLI_sc138.6	GT20	N (0.108, 0.325)	3 (HMMER, DIAMOND, Hotpep)	2.2e-156	1.8e-281	18.2/24	_	1812.69	α,α-trehalose-phosphate synthase or similar
MELLI_sc232.3	GT20, GT20	N (0.122, 0.587)	3 (HMMER, DIAMOND, Hotpep)	5.1E-178, 1.6E-108	8.1e-185	12.5/25	_	1133.48
MELLI_sc363.5	GT22	Y-SP (0.687, 0.848)	3 (HMMER, DIAMOND, Hotpep)	6.4e-88	4.1e-145	8.19/20	_	103.33	α-mannosyltransferase	N-linked glycoprotein biosynthesis
MELLI_sc487.2	GT22	Y-SP (0.727, 0.839)	2 (HMMER, Hotpep)	6.7e-99		4.11/8	_	102.546
MELLI_sc800.3	GT22	N (0.107, 0.269)	2 (HMMER, Hotpep)	6.2e-64		5.17/9	_	114.263
MELLI_sc289.4	GT24	N (0.232, 0.566)	3 (HMMER, DIAMOND, Hotpep)	1.5e-124	2.6e-270	23.2/33	_	59.7276	UDP-Glc: glycoprotein α-glucosyltransferase	Glycoprotein biosynthesis
MELLI_sc5764.1	GT25	Y-NC (0.118, 0.885)	2 (HMMER, DIAMOND)	4.3e-25	9.5e-105		_	228.862	Lipopolysaccharide biosynthesis protein
MELLI_sc649.4	GT25	N (0.333, 0.331)	2 (HMMER, DIAMOND)	3.7e-19	2.3e-135		_	88.1958
MELLI_sc669.9	GT3	N (0.149, 0.395)	3 (HMMER, DIAMOND, Hotpep)	0	0	32.5/48	_	324.94	Glycogen synthase
MELLI_sc1348.2	GT31	N (0.103, 0.565)	2 (DIAMOND, Hotpep)		1.5e-149	14.2/23	_	144.698	N-acetylgalactosaminide β-1,3-galactosyltransferase or similar	N-linked glycoprotein biosynthesis
MELLI_sc1348.3	GT31	N (0.223, 0.254)	2 (DIAMOND, Hotpep)		2e-152	14.2/23	_	62.081
MELLI_sc1650.5	GT32	Y-SP* (0.230, 0.364)	3 (HMMER, DIAMOND, Hotpep)	5.2e-19	2.6e-122		_	60.5576	α-1,4-N-acetylglucosaminyltransferase or similar	Glycoprotein biosynthesis
MELLI_sc2475.8	GT32	N (0.101, 0.493)	2 (HMMER, Hotpep)	1.2e-22		13.5/20	_	230.431
MELLI_sc1650.4	GT32, GT32	Y-SP* (0.223, 0.425)	3 (HMMER, DIAMOND, Hotpep)	1.20E-18, 1.20E-18	4.8e-122	7.5/12	_	110.139
MELLI_sc1753.4	GT33	Y-NC (0.168, 0.758)	2 (HMMER, Hotpep)	2.2e-142		8.99/17	_	270.219	GDP-Man: chitobiosyldiphosphodolichol β-mannosyltransferase	Glycoprotein biosynthesis
MELLI_sc1846.6	GT39	Y-NC (0.103, 0.813)	3 (HMMER, DIAMOND, Hotpep)	1.3e-66	3.3e-296	8.33/10	_	693.27	Dol-P-Man: protein α-mannosyltransferase	Biosynthesis of cell-wall mannoproteins
MELLI_sc1866.1	GT39	N (0.110, 0.346)	3 (HMMER, DIAMOND, Hotpep)	6.9e-68	3.1e-245	10.6/23	_	57.361
MELLI_sc206.5	GT39	Y-NC (0.109, 0.836)	3 (HMMER, DIAMOND, Hotpep)	1.3e-68	5.4e-268	9.84/19	_	77.5897
MELLI_sc2209.2	GT4	Y-NC (0.134, 0.874)	3 (HMMER, DIAMOND, Hotpep)	2.9e-25	8.4e-105	8.24/23	_	Annotation error	α-1,2-mannosyltransferase	Glycoprotein biosynthesis
MELLI_sc2798.2	GT4	Y-NC (0.106, 0.674)	3 (HMMER, DIAMOND, Hotpep)	6.4e-31	2.6e-156	9.09/14	_	61.558	N-acetylglucosaminyltransferase	Glycoprotein biosynthesis
MELLI_sc806.3	GT4	N (0.112, 0.525)	2 (HMMER, Hotpep)	2.1e-24		14.1/22	_	215.551	α-1,3-mannosyltransferase	Glycoprotein biosynthesis
MELLI_sc231.1	GT41	N (0.244, 0.378)	2 (DIAMOND, Hotpep)		0	29.2/49	Assembly error	_
MELLI_sc242.5_MELLI_sc242.6	GT43	Y-NC (0.101, 0.827)	2 (HMMER, DIAMOND)	2.6e-20	1.2e-110		_	432.616	β-glucuronyltransferase or UDP-Xyl: xylan β-1,4-xylosyltransferase	Glycoprotein biosynthesis
MELLI_sc242.7	GT43	N (0.123, 0.493)	2 (HMMER, DIAMOND)	5.5e-21	8e-111		_	114.64
MELLI_sc599.4	GT48, GT48	N (0.104, 0.502)	3 (HMMER, DIAMOND, Hotpep)	1.8E-115, 0.00E+00	0	54.1/59	_	1247.24	β-1,3-glucan synthase
MELLI_sc933.8	GT49	N (0.127, 0.522)	3 (HMMER, DIAMOND, Hotpep)	9.5e-45	1.2e-128	11.6/15	_	77.7747	α-1,3-N-acetylglucosaminyltransferase	Biosynthesis of the lipid-linked oligosaccharides
MELLI_sc3768.1	GT57	N (0.107, 0.357)	3 (HMMER, DIAMOND, Hotpep)	2.2e-117	7.8e-123	19.5/32	_	116.548	Dol-P-Glc: α-1,3-glucosyltransferase	Biosynthesis of N-linked glycoproteins
MELLI_sc475.1	GT57	Y-NC (0.139, 0.630)	3 (HMMER, DIAMOND, Hotpep)	8.1e-158	2.9e-164	25.5/36	_	76.5582
MELLI_sc2961.2	GT58	Y-NC (0.114, 0.750)	2 (HMMER, Hotpep)	9.1e-129		6.56/14	_	124.291	Dol-P-Man: Man5GlcNAc2-PP-Dol α-1,3-mannosyltransferass	Biosynthesis of the lipid-linked oligosaccharides
MELLI_sc1055.2	GT59	Y-NC (0.207, 0.652)	2 (HMMER, Hotpep)	9.5e-114		5.47/11	_	179.939	Dol-P-Glc: Glc2Man9GlcNAc2-PP-Dol α-1,2-glucosyltransferase	Biosynthesis of the lipid-linked oligosaccharides
MELLI_sc2483.1	GT66	Y-NC (0.213, 0.658)	3 (HMMER, DIAMOND, Hotpep)	6.9e-184	5.6e-305	43.1/61	_	351.105	Dolichyl-diphosphooligosaccharide-protein glycotransferase	Glycoprotein biosynthesis
MELLI_sc235.4	GT69	N (0.104, 0.484)	3 (HMMER, DIAMOND, Hotpep)	1.8e-80	1.3e-208	23.9/25	_	141.048	GDP-Man: α-1,3-mannosyltransferase	Glycoprotein biosynthesis
MELLI_sc235.2	GT69, GT69	N (0.104, 0.375)	3 (HMMER, DIAMOND, Hotpep)	4.8E-80, 4.8E-80	2.1e-208	23.9/25	_	246.518
MELLI_sc2528.1	GT71	Y-NC (0.115, 0.700)	2 (HMMER, DIAMOND)	6.8e-51	1.4e-111		_	5.10607	α-mannosyltransferase	Glycoprotein biosynthesis	MELLI_sc2528.1/MELLI_sc2528.2: 100%
MELLI_sc2528.2	GT71	Y-NC (0.115, 0.700)	2 (HMMER, DIAMOND)	6.8e-51	1.4e-111		_	0
MELLI_sc1896.3	GT8	N (0.181, 0.488)	2 (HMMER, Hotpep)	1.3e-40		4.72/7	_	24.6065	Inositol 1-α-galactosyltransferase or similar		MELLI_sc1896.3/AAL26804.1: 18%	[127]
MELLI_sc2818.2	GT8	N (0.231, 0.291)	2 (HMMER, Hotpep)	3.4e-48		6.39/8	_	53.7983	GT8 glycogenin	Biosynthesis of glycogen
MELLI_sc1363.1	GT90	Y-NC (0.103, 0.643)	2 (HMMER, Hotpep)	1.3e-49	1.1e-151		_	132.364	UDP-Glc: protein O-β-glucosyltransferase or similar	Glycoprotein biosynthesis
MELLI_sc271.2	GT90	Y-NC (0.100, 0.700)	2 (HMMER, DIAMOND)	2.8e-55	4.4e-136		_	178.766
MELLI_sc93.3	GT90	Y-SP (0.251, 0.668)	3 (HMMER, DIAMOND, Hotpep)	6.8e-65	1.1e-119	5.9/13	_	102.964
