# Supplementary material for: Flax rust infection transcriptomics reveals a transcriptional profile that may be indicative for rust Avr genes
Source: PLoS One. 2019 Dec 12;14(12):e0226106. doi: 10.1371/journal.pone.0226106 (PMC6907798; doi:10.1371/journal.pone.0226106)
Supplement: S6 Table — (XLSX) [file pone.0226106.s009.xlsx]

## Sheet: mean_fpkm
S6 Table. Expression of the M. lini transcriptome in germinated spores and during infection from 2 to 8 dpi.
Gene name	Gene ID	Gene loci	Germinated Spores (FPKM)	2 dpi (FPKM)	3 dpi (FPKM)	4 dpi (FPKM)	5 dpi (FPKM)	6 dpi (FPKM)	8 dpi (FPKM)
XLOC_000001	MELLI_sc1.3	sc1:14366-19124	89.1103	214.66	278.787	267.434	247.815	220.441	149.241
XLOC_000002	MELLI_sc1.4	sc1:24247-29810	71.6748	114.351	130.876	130.363	156.255	141.053	85.7563
XLOC_000003	MELLI_sc1.5	sc1:31519-32903	2.57502	3.38418	4.79603	1.19035	2.93687	3.5739	2.59783
XLOC_000004	MELLI_sc1.7	sc1:65745-72155	170.542	342.922	869.126	762.94	510.989	327.997	300.817
XLOC_000005	MELLI_sc1.9	sc1:84434-87237	18.0723	25.3153	13.3695	13.0782	10.0171	8.2839	15.2119
XLOC_000006	MELLI_sc1.15	sc1:167579-167913	0.318654	6.69476	0	0	1.03751	0.167361	0.267768
XLOC_000007	MELLI_sc1.16	sc1:168210-168653	0.212336	0	0	0	0.247911	0.224608	0.353622
XLOC_000008	MELLI_sc1.17	sc1:169656-169895	2.08586	0	0	0	1.62274	2.13402	1.48202
XLOC_000009	MELLI_sc1.18	sc1:170194-170481	1.09207	13.6518	0	3.18244	0.549094	1.17385	2.20926
XLOC_000010	MELLI_sc1.21	sc1:202182-208791	1.79132	6.11827	7.89883	3.14558	1.30573	0.184521	0.010314
XLOC_000011	MELLI_sc1.22	sc1:208980-210072	0.0161623	0	0	0.398437	0.109612	0.0664425	0.0306756
XLOC_000012	MELLI_sc1.27	sc1:231166-233103	6.31421	9.07237	11.8443	9.35001	8.37767	6.15912	6.32978
XLOC_000013	MELLI_sc1.1	sc1:1123-3091	0.0305003	0.353455	0	0	0.0988089	0.151082	0.267099
XLOC_000014	MELLI_sc1.2	sc1:3273-4267	0.24375	1.95898	0.523117	0.213079	0.345644	1.00403	0.793108
XLOC_000015	MELLI_sc1.6	sc1:59226-63383	7.07949	15.7404	24.8571	28.4098	25.6508	25.4848	22.9256
XLOC_000016	MELLI_sc1.8	sc1:75314-76064	0	0	0	0	0	0	0
XLOC_000017	MELLI_sc1.10	sc1:102354-106167	0.0226424	0	7.8143	4.63751	6.58556	10.4331	9.80465
XLOC_000018	MELLI_sc1.11	sc1:106603-122510	13.2015	3.01315	11.376	12.8718	12.9178	14.5176	9.96124
XLOC_000019	MELLI_sc1.12	sc1:126915-132982	19.0383	25.8366	46.2186	48.5425	42.7383	33.2886	29.19
XLOC_000020	MELLI_sc1.13	sc1:136678-139289	0.755619	0	0.104905	0.275953	0.191051	0.316364	1.19871
XLOC_000021	MELLI_sc1.14	sc1:150449-151842	0.33493	0	0	0.212024	0.24191	0.264261	0.180168
XLOC_000022	MELLI_sc1.19	sc1:187586-190623	104.275	22.062	19.442	17.2298	19.3215	25.2878	32.4098
XLOC_000023	MELLI_sc1.20	sc1:202182-208791	4.71948	2.95925	5.68627	5.90216	4.74472	7.13557	11.5442
XLOC_000024	MELLI_sc1.23		26.0771	24.4728	10.4885	11.7599	15.9414	20.387	30.6913
XLOC_000025	MELLI_sc1.25	sc1:219758-220640	10.4201	3.39308	6.11585	7.39996	4.95343	11.3611	13.4294
XLOC_000026	MELLI_sc1.26	sc1:221194-227904	8.15036	3.57501	4.85349	5.16065	4.71609	4.62911	3.95632
XLOC_000027	MELLI_sc1.28	sc1:233909-235033	0.0671604	0	0	0.498447	0.416053	0.24122	0.455804
XLOC_000028	NA	sc1:3273-4267	0.228759	0	0	0.476924	0.394278	0.648237	1.1598
XLOC_000029	NA	sc1:5270-7302	0.317964	1.71813	1.55252	0.9352	0.908106	1.30377	1.60884
XLOC_000030	NA	sc1:20133-21188	3.23325	3.57649	4.36657	2.71979	3.71235	4.3796	3.85037
XLOC_000031	NA	sc1:21290-22494	9.05896	15.3735	23.0961	27.3815	26.082	21.0699	15.0383
XLOC_000032	NA	sc1:22572-23284	2.16449	5.17568	11.0096	8.84397	7.02143	5.6812	4.49804
XLOC_000033	NA	sc1:38753-39064	0.294922	0	3.63761	1.42873	0.497285	1.19242	1.5941
XLOC_000034	NA	sc1:39238-40234	0.599637	0	0.355492	1.35171	0.670704	0.601224	1.03273
XLOC_000035	NA	sc1:41174-41520	0.623017	0	0	1.65216	1.78262	1.21214	1.84411
XLOC_000036	NA	sc1:41626-42984	0.758644	0	0.595396	0.545786	0.751506	1.02847	1.36894
XLOC_000037	NA	sc1:46180-46572	4.11213	20.9869	4.83164	0.381425	0.292291	0.342932	1.84865
XLOC_000038	NA	sc1:46665-46796	71.2735	964.672	61.0769	0	0	1.94528	20.1561
XLOC_000039	NA	sc1:46889-47308	13.7222	34.0022	14.5655	3.27615	0.530476	0.536967	6.21773
XLOC_000040	NA	sc1:48129-48621	6.85925	36.9976	18.694	0.800325	0.120435	0.678456	2.8415
XLOC_000041	NA	sc1:48676-48790	119.498	784.567	69.6727	0	5.09241	3.11726	30.9566
XLOC_000042	NA	sc1:48879-49066	31.069	35.9091	17.3078	3.38675	2.3607	0	10.9527
XLOC_000043	NA	sc1:49144-49519	10.7795	29.0826	13.1487	1.80098	0.245887	0.446759	5.32846
XLOC_000044	NA	sc1:49702-50217	6.06722	2.69253	1.29777	0.509316	0.111583	0.344929	0.690436
XLOC_000045	NA	sc1:50270-50488	18.188	0	0	0	0	0.362466	1.067
XLOC_000046	NA	sc1:50547-50980	6.81592	0	0	0.34509	0.492592	0.111113	0.621258
XLOC_000047	NA	sc1:51192-53173	6.67908	5.17559	5.11979	6.02886	6.37255	7.81537	10.0036
XLOC_000048	NA	sc1:53225-53438	27.4559	0	18.9041	19.1255	16.9671	26.2115	32.4217
XLOC_000049	NA	sc1:53597-54585	5.30221	27.7218	6.8268	1.19935	0.13631	0.283986	2.12716
XLOC_000050	NA	sc1:54742-55252	7.37809	0	1.31885	0.518135	0.0669945	0.257939	0.676166
XLOC_000051	NA	sc1:55308-55526	24.6416	0	0	0	0.887808	0.32108	2.63833
XLOC_000052	NA	sc1:55577-56022	6.92072	0	0	0.626433	0.117633	0.216293	0.677581
XLOC_000053	NA	sc1:56301-58263	7.02463	6.78418	6.11701	5.89587	5.66482	8.21824	10.6735
XLOC_000054	NA	sc1:58314-58517	32.7619	92.125	19.9312	27.3345	22.8382	32.7776	36.4126
XLOC_000055	NA	sc1:59226-63383	2.9047	4.26321	10.7032	9.91745	11.1288	10.766	9.39121
XLOC_000056	NA	sc1:59226-63383	17.2654	29.9527	27.9706	82.2282	59.0649	66.6461	54.8847
XLOC_000057	NA	sc1:59226-63383	3.3884	14.1602	1.74331	17.1267	17.9761	12.821	5.7466
XLOC_000058	NA	sc1:64785-65586	0.339942	0	4.03774	4.55165	2.95998	0.703818	0.935507
XLOC_000059	NA	sc1:73728-74008	21.2629	75.0988	57.8191	84.1465	76.4703	56.6392	82.1976
XLOC_000060	NA	sc1:74100-74406	123.366	263.929	440.092	423.659	392.783	230.47	394.564
XLOC_000061	NA	sc1:83188-83321	1.17819	0	30.1766	0	0	7.83113	36.4059
XLOC_000062	NA	sc1:88831-89539	3.91395	3.95809	6.87442	3.0527	2.33041	1.42573	3.71276
XLOC_000063	NA	sc1:89594-91084	10.3434	7.19328	5.74306	4.9877	4.75831	4.48819	6.01144
XLOC_000064	NA	sc1:91342-93375	2.02086	3.21966	6.55472	5.95558	5.90437	8.86665	12.342
XLOC_000065	NA	sc1:102354-106167	0.0505148	13.3982	7.83944	5.32381	7.153	7.63725	10.0518
XLOC_000066	NA	sc1:102354-106167	0	0	0	0.656257	0.588643	0.770572	0.461985
XLOC_000067	NA	sc1:102354-106167	0	0	1.45035	1.69703	2.59783	3.34765	3.2435
XLOC_000068	NA	sc1:102354-106167	0	46.2524	13.6791	5.95502	0.079456	11.3425	8.39253
XLOC_000069	NA	sc1:102354-106167	0	3.14951	2.75601	1.06991	0.784745	1.57129	1.40048
XLOC_000070	NA	sc1:106603-122510	0.988408	18.1137	1.02664	1.95575	1.88014	1.0872	1.46441
XLOC_000071	NA	sc1:106603-122510	26.5922	0	20.6358	39.8934	26.2828	28.2576	11.5801
XLOC_000072	NA	sc1:106603-122510	0.246723	2.84915	0.210258	0.424165	0.153442	0.292275	0.280326
XLOC_000073	NA	sc1:106603-122510	35.5574	0	13.9689	35.8012	28.62	18.2609	11.5664
XLOC_000074	NA	sc1:106603-122510	7.25525	0	0	9.63366	8.06363	5.55644	3.91454
XLOC_000075	NA	sc1:106603-122510	1.51595	1.21349	2.31339	4.29289	1.77058	2.85477	1.93944
XLOC_000076	NA	sc1:106603-122510	12.5233	11.9109	10.2964	11.7182	5.67244	6.12632	4.87249
XLOC_000077	NA	sc1:106603-122510	13.0554	0	45.2215	17.5314	9.11432	12.6436	8.04901
XLOC_000078	NA	sc1:106603-122510	0.677499	63.4628	0	0	0	0.721162	1.10372
XLOC_000079	NA	sc1:106603-122510	15.4874	0	0	22.0873	13.9965	11.8032	8.7331
XLOC_000080	NA	sc1:106603-122510	15.6699	0	32.7642	23.2366	7.77679	7.84834	1.65349
XLOC_000081	NA	sc1:106603-122510	14.8024	0	0	10.2041	10.0914	12.0835	7.33363
XLOC_000082	NA	sc1:106603-122510	14.4598	0	45.2265	0	0	8.76022	5.21984
XLOC_000083	NA	sc1:106603-122510	6.27012	141.431	28.5815	33.802	4.61564	7.43861	2.8042
XLOC_000084	NA	sc1:106603-122510	2.10188	6.69886	1.48776	2.49368	2.72124	5.5407	3.07519
XLOC_000085	NA	sc1:106603-122510	6.01173	0	8.02812	11.8313	5.09389	11.1695	9.61078
XLOC_000086	NA	sc1:106603-122510	105.086	0	252.536	135.401	155.593	124.712	84.1835
XLOC_000087	NA	sc1:106603-122510	2.95375	1.48344	4.02556	5.88545	3.48767	4.39946	2.96542
XLOC_000088	NA	sc1:106603-122510	2.20153	25.3741	0	1.70008	3.54022	4.01625	0.975596
XLOC_000089	NA	sc1:106603-122510	9.2902	0	11.7507	9.2427	33.9666	24.1136	22.1913
XLOC_000090	NA	sc1:106603-122510	17.2383	0	76.1571	85.9767	13.6851	62.6141	45.8085
XLOC_000091	NA	sc1:106603-122510	5.81381	0	0	8.40398	11.7519	17.5203	2.57071
XLOC_000092	NA	sc1:106603-122510	0.751878	0	0.603019	2.18963	0.738792	0.624051	0.35859
XLOC_000093	NA	sc1:126915-132982	1.52722	4.17663	2.7453	4.99128	4.00413	4.0809	3.39593
XLOC_000094	NA	sc1:126915-132982	41.0402	0	296.567	220.563	116.846	91.282	107.929
XLOC_000095	NA	sc1:126915-132982	22.2566	84.9971	75.9726	98.3175	97.3285	65.2257	54.1745
XLOC_000096	NA	sc1:126915-132982	24.2886	0	0	18.7499	0	81.8197	44.1894
XLOC_000097	NA	sc1:126915-132982	1.67486	3.28094	3.47978	6.10517	5.37799	6.00415	5.76053
XLOC_000098	NA	sc1:126915-132982	44.6051	124.23	108.302	89.3646	65.8764	68.1887	90.4245
XLOC_000099	NA	sc1:126915-132982	0.912437	6.5863	3.3991	1.83572	1.49128	1.15429	0.924146
XLOC_000100	NA	sc1:126915-132982	3.26906	4.60427	9.6995	12.1497	7.4256	3.89315	3.57596
XLOC_000101	NA	sc1:133068-133764	0.61624	5.98636	2.2516	2.67139	2.23068	1.74808	2.32503
XLOC_000102	NA	sc1:134320-135394	1.00887	0	1.36512	0.792973	1.00192	0.834895	2.32904
XLOC_000103	NA	sc1:136678-139289	0.642922	0	0.328925	0.0883439	0.221097	0.44341	0.850498
XLOC_000104	NA	sc1:136678-139289	4.33861	0	0	7.50967	0.00163282	0.847041	12.542
XLOC_000105	NA	sc1:136678-139289	0.568862	0	0	0.177107	0.109892	0.293139	0.635044
XLOC_000106	NA	sc1:139375-141741	0.79361	0	0.383442	0.180999	0.111245	0.271029	0.955355
XLOC_000107	NA	sc1:148379-148531	29.5623	0	18.6858	14.0312	6.12612	16.1138	18.2831
XLOC_000108	NA	sc1:150449-151842	25.358	68.2993	15.2333	5.18759	9.25381	11.3368	12.6379
XLOC_000109	NA	sc1:150449-151842	117.21	0	0	196.244	86.0748	29.0299	80.6584
XLOC_000110	NA	sc1:150449-151842	355.379	0	0	222.354	157.767	117.967	141.888
XLOC_000111	NA	sc1:173007-173596	6.77894	2.46643	0.729444	2.58641	2.35393	3.20201	3.15114
XLOC_000112	NA	sc1:173667-173870	6.33945	0	0	0	4.07723	0.81268	2.67419
XLOC_000113	NA	sc1:180903-181309	2.16893	4.67883	0	0.783165	1.54218	0.784727	0.552975
XLOC_000114	NA	sc1:187586-190623	2.2349	10.7888	2.11631	0.689964	0.572701	0.821482	1.15129
XLOC_000115	NA	sc1:192541-193628	61.0067	23.1163	15.6572	11.4713	10.9489	15.8639	20.3883
XLOC_000116	NA	sc1:196512-197513	12.0177	9.79067	10.3618	8.51239	7.61128	8.71521	10.5603
XLOC_000117	NA	sc1:202182-208791	2.11867	8.00733	4.02546	0.652365	1.63888	1.87328	3.97298
XLOC_000118	NA	sc1:202182-208791	0.0846899	1.07062	0.189607	0.372554	0.0959807	0.110698	0.849728
XLOC_000119	NA	sc1:211073-217293	7.04556	8.46953	5.4529	3.85982	4.11649	5.32094	7.85043
XLOC_000120	NA	sc1:211073-217293	6.42561	9.44856	5.08869	3.63039	4.84731	6.63908	10.3773
XLOC_000121	NA	sc1:211073-217293	4.79078	0	4.2925	2.47489	4.04642	1.72691	7.98425
XLOC_000122	NA	sc1:219250-219647	9.47686	5.37678	4.34203	6.65519	7.27817	8.45883	12.7491
XLOC_000123	NA	sc1:219758-220640	10.1049	3.6579	7.73109	8.5405	8.12213	6.89712	11.5153
XLOC_000124	NA	sc1:221194-227904	1.83377	1.11447	0.687102	0.643977	0.830653	1.08655	0.837323
XLOC_000125	NA	sc1:221194-227904	1.12037	1.72715	0.554317	0.448617	0.888539	0.82342	0.529365
XLOC_000126	NA	sc1:221194-227904	0.421379	1.7309	1.0605	0	0.370712	0.0929392	0.0699553
XLOC_000127	NA	sc1:221194-227904	0.506028	1.42073	0	0.164887	0.270863	0.40683	0.170537
XLOC_000128	MELLI_sc10.1	sc10:9834-10062	0	0	0	0	0	0	0
XLOC_000129	MELLI_sc10.2	sc10:10142-10406	0	0	0	0	0	0	0
XLOC_000130	MELLI_sc10.3	sc10:14424-15635	18.6027	66.1658	117.727	105.604	90.2968	44.5299	37.2162
XLOC_000131	MELLI_sc10.4	sc10:42657-44873	21.6846	19.8889	15.7175	14.5556	16.5701	23.9987	21.4444
XLOC_000132	MELLI_sc10.5	sc10:45447-47589	20.3595	15.6418	12.5713	13.296	15.6848	22.7965	19.6649
XLOC_000133	MELLI_sc10.8	sc10:71017-71779	0	0	0	0.17204	0	0	0
XLOC_000134	MELLI_sc10.11	sc10:91358-93323	1.17643	1.7946	4.84977	4.59684	4.76526	7.62091	12.6672
XLOC_000135	MELLI_sc10.14	sc10:111370-112348	0.0238726	0	0	0.138513	0.133665	0.172197	0.165816
XLOC_000136	MELLI_sc10.15	sc10:115633-116611	0.0358088	0	0	0.138513	0.0872299	0.230685	0.199855
XLOC_000137	MELLI_sc10.16	sc10:117998-121533	19.952	2.93941	1.07164	0.662331	0.326437	0.254153	1.4062
XLOC_000138	MELLI_sc10.6	sc10:61628-64349	14.234	16.8926	17.0459	20.7095	18.4825	16.6864	14.6594
XLOC_000139	MELLI_sc10.9	sc10:78567-79251	0.014551	0	0	0	0	0	0
XLOC_000140	MELLI_sc10.10	sc10:89176-91157	0	0	0	0	0	0	0
XLOC_000141	MELLI_sc10.12	sc10:95380-97081	1.52043	3.55818	1.50069	3.86331	2.46928	3.86933	6.15446
XLOC_000142	MELLI_sc10.13	sc10:98387-99964	1.49442	1.99624	1.69273	3.63687	3.74341	4.66944	7.3558
XLOC_000143	NA	sc10:11956-14289	2.8062	35.3977	42.0041	40.1339	37.0144	31.0772	19.7639
XLOC_000144	NA	sc10:16434-17395	6.33735	26.0729	21.7659	28.4015	28.9375	16.3004	12.9202
XLOC_000145	NA	sc10:17894-19288	14.2371	5.32266	2.91689	4.19146	8.30111	9.08552	6.19002
XLOC_000146	NA	sc10:38466-40905	0.132424	0.468503	0	0.142491	0.321038	0.850091	1.92574
XLOC_000147	NA	sc10:41062-41430	0.894965	6.30547	0	0.480328	0	0.0759348	0
XLOC_000148	NA	sc10:41870-42510	0.296205	0	1.85449	0.861223	1.20926	1.56433	2.19119
XLOC_000149	NA	sc10:61628-64349	0.999138	0.535273	0.859756	0.508673	0.66339	0.98373	0.502907
XLOC_000150	NA	sc10:93376-93797	0	0	0	0	0.797441	5.62576	15.9536
XLOC_000151	NA	sc10:93852-94049	0	0	0	0	0.508558	11.3077	36.3735
XLOC_000152	NA	sc10:94684-95066	0.0918495	0	0	0	0.675643	0.653521	1.86321
XLOC_000153	NA	sc10:95380-97081	0.821711	0	6.67994	3.47394	1.22324	4.35878	2.21491
XLOC_000154	NA	sc10:95380-97081	1.84139	6.39567	6.87693	1.50509	2.41463	5.16633	6.07277
XLOC_000155	NA	sc10:98387-99964	2.47088	40.8725	3.04562	8.74201	6.38772	9.02782	10.0977
XLOC_000156	NA	sc10:98387-99964	5.7232	36.4139	15.2759	18.7023	16.4866	20.6719	22.0481
XLOC_000157	NA	sc10:98387-99964	1.51259	5.3793	1.48945	1.4967	1.64029	3.49305	3.80739
XLOC_000158	NA	sc10:101119-101517	0	0	1.44	1.14621	1.24038	0.939223	1.49009
XLOC_000159	NA	sc10:101777-102066	0	11.4025	3.0678	1.73233	0.618197	2.32853	3.13379
XLOC_000160	NA	sc10:102596-105286	1.5134	0.767136	0.723565	0.402016	0.440415	0.463767	0.581449
XLOC_000161	NA	sc10:105411-105859	2.03268	0	5.31258	1.82708	2.48928	1.33655	1.51784
XLOC_000162	NA	sc10:106411-108275	1.78228	1.65525	0.552298	0.785219	0.492472	0.49894	0.771222
XLOC_000163	NA	sc10:108525-109092	1.86389	0	1.35418	1.92629	1.07799	1.2779	1.6764
XLOC_000164	NA	sc10:109229-110002	0.289294	1.67151	1.23668	1.7909	1.53552	1.45813	1.67073
XLOC_000165	NA	sc10:123425-124047	8.31846	2.00628	0	0.189767	0.181401	0.0678952	0.440386
XLOC_000166	NA	sc10:124099-125367	4.73516	0	0.380894	0.360414	0.0739548	0.0615149	0.363866
XLOC_000167	NA	sc10:139181-140009	3.1319	6.39836	3.46797	3.23226	3.9	5.52291	9.19271
XLOC_000168	NA	sc10:140076-141023	6.07563	3.54275	5.9487	4.89585	5.86264	11.5848	16.9576
XLOC_000169	NA	sc10:141103-142030	0.747624	2.60786	0.292306	1.17048	1.09262	3.3698	3.92837
XLOC_000170	MELLI_sc100.1	sc100:8799-20124	0.471968	1.98404	1.50514	2.00377	1.51915	1.12985	1.28044
XLOC_000171	MELLI_sc100.3	sc100:25412-27533	5.77677	8.50633	17.4775	22.8736	15.196	16.6584	15.0415
XLOC_000172	NA	sc100:29164-29784	3.17107	2.27548	11.7007	9.16609	11.1211	11.5421	8.8528
XLOC_000173	MELLI_sc100.5	sc100:31575-33707	7.87364	5.05036	26.2036	21.1286	18.967	22.0262	17.097
XLOC_000174	MELLI_sc100.6	sc100:51036-54864	7.7011	5.82655	15.66	6.65475	7.61537	10.3015	11.202
XLOC_000175	MELLI_sc100.8	sc100:97388-102119	20.4909	137.755	40.9526	22.6484	18.9593	25.4964	19.2595
XLOC_000176	MELLI_sc100.10	sc100:107212-114350	27.6095	26.7073	7.67779	10.0024	10.4583	13.338	13.8586
XLOC_000177	MELLI_sc100.2	sc100:22888-25044	7.16691	4.52494	3.56932	3.7996	2.71668	2.1928	3.25481
XLOC_000178	MELLI_sc100.7	sc100:92927-94665	1.641	10.6546	12.5941	10.301	14.8949	17.6023	17.461
XLOC_000179	MELLI_sc100.9	sc100:104402-106557	56.2199	44.8556	65.3813	76.7043	80.8368	62.7737	76.5018
XLOC_000180	NA	sc100:20814-22430	0.871542	25.5724	10.2638	16.6773	20.6437	6.82213	23.0198
XLOC_000181	NA	sc100:22888-25044	4.83516	3.9035	1.85156	1.77519	1.80176	1.20282	2.00046
XLOC_000182	NA	sc100:28544-28848	9.28272	0	3.85835	2.27411	3.57187	2.38993	4.20978
XLOC_000183	NA	sc100:47350-48410	2.62446	0	0	0	0.0240448	0.0446253	0.351923
XLOC_000184	NA	sc100:48471-48712	11.0769	0	0	0	0	0	2.32421
XLOC_000185	NA	sc100:55302-57475	4.85062	4.16787	0.5776	0.118322	1.089	10.7345	16.9158
XLOC_000186	NA	sc100:58021-60598	2.91436	0.441278	0.118838	0	0.609086	5.82997	9.66087
XLOC_000187	NA	sc100:75242-76799	0.429419	0	0	0	0.0162055	0.0189365	0.0459102
XLOC_000188	NA	sc100:89649-90227	0.198147	7.56825	0.750789	0.80959	0.323723	0.485365	0.628659
XLOC_000189	NA	sc100:90966-91763	0.0805551	0	0.516985	2.333	1.42413	1.28121	2.0974
XLOC_000190	NA	sc100:92927-94665	0.444281	2.0395	2.125	3.70857	3.49729	3.96257	4.37911
XLOC_000191	NA	sc100:103462-103559	127.969	0	0	0	0	12.7354	0
XLOC_000192	NA	sc100:104402-106557	1.9405	2.8241	1.45011	3.21595	3.81036	2.2025	3.68036
XLOC_000193	NA	sc100:107212-114350	13.4296	0	8.38407	6.78794	6.84059	6.27324	7.24693
XLOC_000194	NA	sc100:107212-114350	17.6805	0	3.21854	6.949	6.60664	7.8771	7.88965
XLOC_000195	NA	sc100:107212-114350	4.94178	3.90806	3.28971	2.21896	2.35629	2.50399	2.43137
XLOC_000196	NA	sc100:107212-114350	15.7458	17.9719	8.21307	6.63275	5.74126	6.23613	7.92651
XLOC_000197	NA	sc100:107212-114350	14.5769	11.0984	0	13.5765	7.35258	5.95388	5.51922
XLOC_000198	NA	sc100:115025-115455	0.57404	4.59997	0	1.33609	0.817125	1.68682	1.59403
XLOC_000199	NA	sc100:115738-115840	169.879	0	184.395	0	60.4422	50.6104	53.8515
XLOC_000200	NA	sc100:117691-118124	0.640833	3.64907	0	1.3507	0.855683	1.50442	1.83937
XLOC_000201	NA	sc100:118223-118341	1.74274	0	0	0	43.0923	34.5029	26.1661
XLOC_000202	MELLI_sc1000.8	sc1000:19294-20262	0	0	0	0	0.736492	0.796399	1.84527
XLOC_000203	MELLI_sc1000.7	sc1000:20336-20615	0	0	0	0	0.425993	0.132286	0.638154
XLOC_000204	MELLI_sc1000.6	sc1000:22786-23775	0.0266607	0	0	0	0.469753	1.27173	1.63609
XLOC_000205	MELLI_sc1000.5	sc1000:23849-24128	0	0	0	0.777538	0.453598	0.129882	0.968377
XLOC_000206	MELLI_sc1000.1	sc1000:26193-26515	0	0	0	0	0	0.181313	0.434458
XLOC_000207	MELLI_sc1000.3	sc1000:33949-40135	49.2512	20.8604	39.8973	29.1428	32.3518	38.0553	33.7879
XLOC_000208	MELLI_sc1000.9	sc1000:7999-8402	0	0	0	0	0	0	0
XLOC_000209	MELLI_sc1000.10	sc1000:11791-12100	0	0	0	0	0	0	0
XLOC_000210	MELLI_sc1000.11	sc1000:13491-14298	0	0	0	0	0	0	0
XLOC_000211	MELLI_sc1000.12	sc1000:16574-17381	0	0	0	0	0	0	0
XLOC_000212	MELLI_sc1000.2	sc1000:28560-29093	1.18132	2.2085	0.69684	0.187321	0.406751	0.563619	0.539324
XLOC_000213	MELLI_sc1000.4	sc1000:42702-44600	0.241236	0	0.158998	4.10208e-05	0.0350715	0.0436949	0.0363656
XLOC_000214	NA	sc1000:18643-19127	0.0579466	0	0	0.566538	0.279626	0.741135	1.31648
XLOC_000215	NA	sc1000:28560-29093	0.488517	0	0	0.463825	4.54046e-05	0.127843	0.463511
XLOC_000216	NA	sc1000:40482-40743	4.03453	0	12.0622	4.63507	3.3412	2.31799	3.59585
XLOC_000217	NA	sc1000:41580-41946	3.28535	0	4.18939	3.26294	1.52136	2.72376	2.20576
XLOC_000218	NA	sc1000:42702-44600	1.33427	5.4788	1.21622	0.874402	0.574004	0.801867	0.728877
XLOC_000219	NA	sc1000:45873-46581	3.93997	5.62325	8.12914	10.4046	9.26493	7.05119	9.33196
XLOC_000220	NA	sc1000:46660-46844	14.4024	0	9.54995	20.8519	28.6425	16.3588	20.9548
XLOC_000221	MELLI_sc10000.1	sc10000:1586-1973	1.98888	0	0	0.467298	0.886212	0.426952	0.969324
XLOC_000222	NA	sc10000:762-1214	4.00495	0	4.0982	2.08926	2.07241	1.84305	3.6458
XLOC_000223	NA	sc10000:1368-1543	45.56	56.2125	36.8589	28.6785	18.519	20.0683	30.557
XLOC_000224	NA	sc10000:1586-1973	412.65	0	0	167.016	44.1476	51.5876	273.501
XLOC_000225	MELLI_sc10001.1	sc10001:1189-1680	0	0	0	0	0	0	0
XLOC_000226	NA	sc10001:126-440	23.7978	8.33731	3.54965	0	0.180223	0	0.467783
XLOC_000227	MELLI_sc10004.1	sc10004:1992-2217	0	0	0	0	0	0	0
XLOC_000228	MELLI_sc10006.1	sc10006:1540-2340	0.0148229	0	0	0	0	0	0
XLOC_000229	MELLI_sc10009.1	sc10009:1795-2155	0.457296	0	0	0	0.535467	0.233874	0.411224
XLOC_000230	MELLI_sc1001.1	sc1001:2121-6901	1.66202	0	0.746981	0.876227	1.59738	1.10966	2.13996
XLOC_000231	MELLI_sc1001.5	sc1001:21082-24610	28.472	32.7659	29.4538	22.8056	27.211	20.7116	18.6646
XLOC_000232	MELLI_sc1001.6	sc1001:35179-40758	809.864	304.178	65.947	8.28165	5.11353	16.3082	77.4382
XLOC_000233	MELLI_sc1001.2	sc1001:2121-6901	4.17652	1.97189	0.460296	4.09367	2.9999	2.34922	3.09518
XLOC_000234	MELLI_sc1001.3	sc1001:9488-13456	3.97747	0.816982	5.06545	5.29736	6.91631	6.72305	5.67987
XLOC_000235	MELLI_sc1001.4	sc1001:13652-19965	0.10797	0.699953	0.324103	4.00358	14.3785	21.9939	22.6156
XLOC_000236	NA	sc1001:2121-6901	5.04399	1.90045	6.77823	3.88577	3.01986	2.15861	3.43023
XLOC_000237	NA	sc1001:2121-6901	0.935845	0	3.49053	1.46849	1.61625	1.8876	1.72983
XLOC_000238	NA	sc1001:2121-6901	0.182662	0	0	1.03914	0.194062	0	0.043358
XLOC_000239	NA	sc1001:8338-9278	0.0449219	43.3448	93.2627	126.835	108.929	51.4901	33.6189
XLOC_000240	NA	sc1001:9488-13456	0	0	0	0.442616	0	0	0
XLOC_000241	NA	sc1001:9488-13456	0.864323	6.90325	1.17177	2.11041	1.42195	1.08477	1.17412
XLOC_000242	NA	sc1001:13652-19965	0.0448992	0	0	0.218872	1.82349	2.92275	3.25536
XLOC_000243	NA	sc1001:13652-19965	0.455417	0	1.05456	0.446443	2.86588	2.78719	3.05233
XLOC_000244	NA	sc1001:13652-19965	0.020179	0	0.257493	1.69979	4.59013	8.26764	8.8464
XLOC_000245	NA	sc1001:13652-19965	0.020935	0	0	1.84569	2.08396	5.28852	5.45741
XLOC_000246	NA	sc1001:13652-19965	0.323632	0	6.63341	6.34943	8.23303	15.9704	11.1478
XLOC_000247	NA	sc1001:13652-19965	0.0250918	2.64186	2.60244	2.30082	5.46802	10.1933	8.65022
XLOC_000248	NA	sc1001:13652-19965	0.0329431	1.96679	0.397637	0.358552	1.84285	2.4409	2.24307
XLOC_000249	NA	sc1001:13652-19965	1.5979	169.059	0	44.9117	68.1007	92.842	70.8441
XLOC_000250	NA	sc1001:13652-19965	0.171694	0	0	4.59429	11.7295	14.6132	14.5105
XLOC_000251	NA	sc1001:24817-25495	18.0849	5.54548	2.89245	0.167774	0.628112	3.68835	8.43708
XLOC_000252	NA	sc1001:25590-26970	15.3688	2.66923	0.704439	0.203076	0.781731	5.28317	10.1344
XLOC_000253	NA	sc1001:27721-28018	0.420143	0	0	0	0.71857	1.96586	4.21047
XLOC_000254	NA	sc1001:28281-29085	67.3438	28.3577	4.69217	1.31242	0.771759	1.31601	7.0871
XLOC_000255	NA	sc1001:29641-30055	0.116108	0	0	0	0.0674128	0.868656	2.26847
XLOC_000256	NA	sc1001:30313-30565	14.5444	30.5168	0	0	2.06411	2.77741	7.84039
XLOC_000257	NA	sc1001:34652-34969	0.141633	0	0	0	0.121861	0.771241	3.01086
XLOC_000258	NA	sc10012:592-752	9.55357	0	0	0	5.57284	5.84006	15.592
XLOC_000259	NA	sc10014:92-248	30.1145	0	49.6789	30.812	17.0804	18.2479	31.7648
XLOC_000260	NA	sc10014:1628-1724	26.7159	0	0	70.6409	194.647	85.4567	130.98
XLOC_000261	MELLI_sc10015.1	sc10015:1834-2369	2.4888	0	22.3739	23.3471	26.1947	14.08	10.9762
XLOC_000262	NA	sc10015:0-86	29.0132	0	151.88	264.476	388.405	71.4673	154.033
XLOC_000263	NA	sc10015:1834-2369	0.381921	3.438	1.19029	6.99732	4.34914	4.08668	2.7358
XLOC_000264	MELLI_sc10016.1	sc10016:542-1560	0	0	0	0	0	0	0
XLOC_000265	MELLI_sc10016.2	sc10016:1816-2248	0	0	0	0	0	0	0
XLOC_000266	MELLI_sc10017.1	sc10017:13-357	0	0	0	0	0	0	0
XLOC_000267	NA	sc10019:42-263	1.18093	0	6.86478	1.763	2.11067	5.71542	9.16438
XLOC_000268	MELLI_sc1002.3	sc1002:16748-18080	13.4292	0	8.33827	11.5437	8.90917	7.7272	7.56552
XLOC_000269	MELLI_sc1002.4	sc1002:19773-22608	28.3583	30.1903	18.2775	20.84	20.6747	18.0023	20.0831
XLOC_000270	MELLI_sc1002.5	sc1002:23164-26109	26.1223	22.2426	20.6929	16.1202	17.7848	15.5259	15.306
XLOC_000271	MELLI_sc1002.7	sc1002:26983-31048	12.7834	12.9471	21.2291	16.3901	8.204	8.84901	8.04018
XLOC_000272	MELLI_sc1002.8	sc1002:31432-34294	43.4278	34.435	23.6101	35.8613	44.7509	36.0054	32.7778
XLOC_000273	NA	sc1002:42532-43375	0.423179	0	2.49652	0.128789	0.758962	0.842519	1.14454
XLOC_000274	MELLI_sc1002.1	sc1002:10357-13123	15.7411	6.31196	8.44207	6.82013	6.20699	5.79454	6.67584
XLOC_000275	MELLI_sc1002.6	sc1002:26983-31048	0.268433	0	0.122476	0.453325	0.0929914	0.0496242	0.0521765
XLOC_000276	NA	sc1002:10357-13123	9.43502	8.4344	1.67273	4.08872	5.57835	4.73241	5.25482
XLOC_000277	NA	sc1002:10357-13123	0.0579483	3.90893	1.0798	0.564998	0.0387117	0.360423	0.173141
XLOC_000278	NA	sc1002:15521-16489	0.835736	0	1.06021	1.60941	1.63606	0.993829	0.732068
XLOC_000279	NA	sc1002:18469-19416	1.11374	2.53784	0.568915	2.08267	1.41229	0.657771	0.751566
XLOC_000280	NA	sc1002:26983-31048	0.559428	0	1.09486	0.620674	0.968745	0.419699	0.649256
XLOC_000281	NA	sc1002:38877-39342	0.343711	0	1.54467	0.854469	0.732472	0.711019	1.46088
XLOC_000282	NA	sc1002:39461-40474	0.294147	0	0.34804	0.572019	0.441359	0.910555	1.06639
XLOC_000283	NA	sc1002:41976-42455	0.239641	3.0427	0	0.523504	0.46236	0.708916	1.45263
XLOC_000284	MELLI_sc10021.1	sc10021:1509-1794	0	0	0	0	0	0	0.118209
XLOC_000285	NA	sc10022:70-202	41.9432	0	40.9979	0	5.07197	11.2398	35.8409
XLOC_000286	NA	sc10022:1650-2283	3.32895	2.43249	0.491784	0.184922	1.00246	0.927204	2.66735
XLOC_000287	MELLI_sc10023.1	sc10023:1966-2235	0	0	0	0	0	0	0
XLOC_000288	MELLI_sc10024.1	sc10024:2035-2350	0.0786862	0	0	0	0	0	0
XLOC_000289	MELLI_sc10025.2	sc10025:1603-2200	0.0216756	0	0	0	0	0	0
XLOC_000290	MELLI_sc10025.1	sc10025:16-308	0	0	0	0	0	0	0
XLOC_000291	MELLI_sc10027.1	sc10027:1876-2047	0	0	0	0	0	0	0
XLOC_000292	MELLI_sc10028.1	sc10028:37-1009	0	1.50217	0.426033	0.483886	0.251464	0.106286	0.0625463
XLOC_000293	MELLI_sc10029.1	sc10029:2049-2231	0	0	0	0	0	0	0
XLOC_000294	NA	sc10029:1915-1973	1341.98	3925.25	0	0	0	0	150.582
XLOC_000295	MELLI_sc1003.1	sc1003:2624-3660	11.1263	607.596	867.975	914.773	847.695	492.766	271.017
XLOC_000296	MELLI_sc1003.5	sc1003:30656-34187	51.5304	28.675	6.09325	3.82616	3.29441	5.82778	7.94091
XLOC_000297	MELLI_sc1003.7	sc1003:34768-36885	27.9766	10.7389	10.8704	9.94699	8.55575	7.75423	8.07822
XLOC_000298	MELLI_sc1003.8	sc1003:38111-40280	28.8081	8.20662	8.41967	8.44945	8.88802	8.12766	7.90731
XLOC_000299	MELLI_sc1003.2	sc1003:4251-5734	12.1107	49.4385	38.957	47.7812	49.0817	39.4405	28.9717
XLOC_000300	MELLI_sc1003.3	sc1003:9197-14423	5.74236	11.3541	15.1216	17.8494	15.1982	13.9581	11.3717
XLOC_000301	MELLI_sc1003.4	sc1003:21541-30555	5.06089	5.07718	5.95355	7.90235	11.0184	11.5882	13.8109
XLOC_000302	MELLI_sc1003.6	sc1003:30656-34187	14.787	4.03094	7.53818	2.2563	3.06138	2.55962	4.954
XLOC_000303	NA	sc1003:1481-1842	1.80336	11.2724	3.87777	0	1.30592	1.50468	2.02432
XLOC_000304	NA	sc1003:4251-5734	0.461596	4.64088	1.23923	1.16688	1.5752	0.499384	0.814085
XLOC_000305	NA	sc1003:4251-5734	3.06039	30.2583	23.7436	23.0092	9.7011	8.28177	6.48987
XLOC_000306	NA	sc1003:4251-5734	4.26555	0.00173266	4.74331	8.32055	6.16465	9.56338	8.11859
XLOC_000307	NA	sc1003:7077-7464	1.37098	0	1.14541	1.60554	1.34788	0.779014	0.842765
XLOC_000308	NA	sc1003:7587-7721	85.5354	0	432.214	423.007	441.403	328.163	248.6
XLOC_000309	NA	sc1003:9197-14423	1.06538	0	0	1.73339	1.10537	1.0076	0.777722
XLOC_000310	NA	sc1003:9197-14423	1.81305	1.49728	5.72813	4.30841	3.4381	2.55083	2.23758
XLOC_000311	NA	sc1003:9197-14423	0.794857	0	0.000215112	1.632	1.37866	2.48567	1.46034
XLOC_000312	NA	sc1003:9197-14423	1.69496	0	4.69182	7.98226	5.06859	4.90935	3.4314
XLOC_000313	NA	sc1003:21541-30555	0.466972	0.134232	0.285911	0.475395	0.110596	0.248834	0.718595
XLOC_000314	NA	sc1003:21541-30555	0.159352	0	3.10095	0.191864	0.713153	0.486378	0.653624
XLOC_000315	NA	sc1003:21541-30555	0	0	0	0.213238	0.733861	0.777608	1.48583
XLOC_000316	NA	sc1003:21541-30555	1.11829	10.3156	3.21442	2.10734	1.0556	2.16528	3.60483
XLOC_000317	NA	sc1003:21541-30555	0.926938	17.8081	0	0.607335	4.68977	1.00983	2.79787
XLOC_000318	NA	sc1003:21541-30555	1.82839	0	0	5.87826	3.2541	5.57973	7.99344
XLOC_000319	NA	sc1003:21541-30555	22.7129	0	0	0	31.9534	74.3428	65.319
XLOC_000320	NA	sc1003:21541-30555	0.603435	2.10799	0.629905	2.36671	0.479534	0.905762	2.29662
XLOC_000321	MELLI_sc10030.1	sc10030:23-455	0	0	0	0	0	0	0
XLOC_000322	MELLI_sc10032.1	sc10032:1-1782	187.275	133.464	58.4831	28.4577	33.406	37.9161	53.7336
XLOC_000323	NA	sc10032:2048-2295	214.333	145.757	44.163	30.9145	33.8972	43.4261	58.0505
XLOC_000324	MELLI_sc10035.1	sc10035:919-1594	0	0	0	0	0	0	0
XLOC_000325	MELLI_sc10036.1	sc10036:783-1167	0.0785247	0	0	0.343538	0.0693204	0.242135	0.185368
XLOC_000326	MELLI_sc10037.1	sc10037:1849-2303	0.0349451	0	0	0	0.0645695	0	0.0907872
XLOC_000327	MELLI_sc1004.2	sc1004:879-3326	12.921	13.3214	21.5083	23.2729	22.5201	20.9072	21.1772
XLOC_000328	MELLI_sc1004.3	sc1004:4680-7032	2.46994	6.05464	6.44961	6.47334	6.37172	3.35088	5.36306
XLOC_000329	MELLI_sc1004.5	sc1004:18683-21185	0.084197	81.4089	23.0345	16.8194	9.73315	18.1975	24.0217
XLOC_000330	MELLI_sc1004.6	sc1004:25602-27561	12.8219	23.4571	20.08	22.5183	26.9904	24.3532	21.7602
XLOC_000331	MELLI_sc1004.7	sc1004:28788-30977	8.92055	19.109	35.2149	36.6287	27.6912	27.9533	23.9718
XLOC_000332	MELLI_sc1004.8	sc1004:33025-34222	13.6108	61.3881	34.8081	50.0707	44.9619	43.6747	38.2439
XLOC_000333	MELLI_sc1004.9	sc1004:35565-37142	10.2043	16.6091	23.4555	39.3473	41.2349	31.5781	31.6172
XLOC_000334	MELLI_sc1004.10	sc1004:41941-42934	0	0	0	0	0.0248645	0	0.0242849
XLOC_000335	MELLI_sc1004.1	sc1004:31-341	0	0	0	0.950177	0.103887	0	0
XLOC_000336	MELLI_sc1004.4	sc1004:14988-16369	0	0	0	0.208282	0	0	0.0119625
XLOC_000337	MELLI_sc1004.11	sc1004:44991-45345	0	0	0	0	0	0	0
XLOC_000338	NA	sc1004:7242-8490	3.52876	2.71981	2.21063	2.142	2.29625	2.42358	2.1082
XLOC_000339	NA	sc1004:8590-9296	4.19545	3.75181	2.94182	1.78356	2.36971	2.31311	2.36151
XLOC_000340	NA	sc1004:9371-9521	30.3292	0	25.9525	6.66509	30.7699	6.40444	13.3673
XLOC_000341	NA	sc1004:10378-11159	4.4061	2.91031	2.16392	2.66773	2.5255	2.63115	2.49832
XLOC_000342	NA	sc1004:11245-12432	2.49562	2.03302	1.20046	1.50141	1.65713	1.48079	1.4552
XLOC_000343	NA	sc1004:12541-12884	5.49614	5.93904	0	3.83321	3.53618	2.43656	4.08027
XLOC_000344	NA	sc1004:14988-16369	4.25419	2.91959	2.08087	1.26593	1.91426	2.28954	2.69904
XLOC_000345	NA	sc1004:17783-18450	6.73242	0	4.51782	3.94486	1.91469	2.5719	4.13017
XLOC_000346	NA	sc1004:37289-38118	14.8312	6.03119	1.12621	0.601066	0.641387	0.836731	1.40233
XLOC_000347	NA	sc1004:38198-38778	12.8243	10.5505	3.1289	0.402653	0.376595	0.144399	0.603641
XLOC_000348	MELLI_sc10040.1	sc10040:820-1032	0	0	0	0	0	0	0.321277
XLOC_000349	MELLI_sc10041.1	sc10041:43-290	0.288069	0	0	0	0	0	0.37253
XLOC_000350	MELLI_sc10041.2	sc10041:1702-2011	0	0	0	0	0	0	0
XLOC_000351	MELLI_sc10045.1	sc10045:1481-2156	0	0	0	0	0	0	0
XLOC_000352	NA	sc10046:2010-2325	0	0	3.99364	0.841639	1.18691	3.14916	1.59806
XLOC_000353	NA	sc10046:15-1037	0.0199237	0	1.18363	0.477526	0.574632	1.46983	1.23656
XLOC_000354	NA	sc10046:1436-1908	0.061752	3.12164	0	1.4234	1.54861	0.389312	1.46282
XLOC_000355	MELLI_sc1005.5	sc1005:8879-10711	11.1449	3.6827	1.67385	1.47384	1.36654	3.65063	8.17028
XLOC_000356	MELLI_sc1005.1	sc1005:13289-15199	2.93138	4.90258	3.16688	4.33429	3.37903	4.10663	5.67911
XLOC_000357	MELLI_sc1005.2	sc1005:15273-15828	0	0	0	0	0	0	0.0280154
XLOC_000358	MELLI_sc1005.3	sc1005:20226-26670	45.1927	45.5144	101.057	109.264	112.094	46.9579	63.58
XLOC_000359	MELLI_sc1005.4	sc1005:34633-40223	15.2776	4.72102	1.42627	0.867388	0.841442	0.901139	2.95629
XLOC_000360	NA	sc1005:2717-2866	22.3741	0	0	22.5674	17.3864	12.9245	16.6468
XLOC_000361	NA	sc1005:5870-6020	25.6816	77.8778	0	13.3302	14.2786	8.6141	18.1946
XLOC_000362	NA	sc1005:7749-8363	0.139711	0	0	0	0.188149	0.544811	1.53227
XLOC_000363	NA	sc1005:11842-12812	1.52822	2.72971	3.19418	1.52899	1.36169	1.72581	2.6985
XLOC_000364	NA	sc1005:12881-13227	4.18876	0	1.46402	5.75721	3.913	6.24919	9.29387
XLOC_000365	NA	sc1005:20226-26670	3.86176	2.82177	7.10287	8.97721	9.0686	2.74938	4.62116
XLOC_000366	NA	sc1005:20226-26670	51.6997	52.6143	85.5214	105.715	122.702	61.1071	68.8881
XLOC_000367	NA	sc1005:20226-26670	3.86097	5.57983	6.57231	6.38427	6.35161	0.93027	2.56714
XLOC_000368	NA	sc1005:20226-26670	3.50124	4.94506	32.8099	32.055	29.4402	13.5132	17.0729
XLOC_000369	NA	sc1005:26785-27137	9.8903	18.8915	21.2142	11.8904	15.3849	3.54735	8.44527
XLOC_000370	NA	sc1005:27338-30198	13.6727	15.4485	14.7072	16.7115	19.0512	10.3823	13.1631
XLOC_000371	NA	sc1005:33383-34361	10.3322	7.86289	10.3018	12.5861	14.0514	8.03335	9.4268
XLOC_000372	NA	sc1005:34633-40223	0	0	0	0	0.00395964	0	0
XLOC_000373	NA	sc1005:34633-40223	7.24993	4.58742	0.148241	0.539057	0.165184	0.387798	0.765817
XLOC_000374	MELLI_sc10050.1	sc10050:1796-2302	0	0	0	0	0	0	0
XLOC_000375	MELLI_sc10052.1	sc10052:1793-2082	0	0	0	0	0.173623	0	0.0847995
XLOC_000376	MELLI_sc10055.1	sc10055:221-810	2.19462	0	0.557068	0.90253	1.26084	2.2421	2.2285
XLOC_000377	NA	sc10055:63-180	66.0857	0	63.3948	17.899	30.4816	59.2789	53.0334
XLOC_000378	NA	sc10055:221-810	1.4153	0	0	8.61979e-05	0.495687	0.548725	1.37158
XLOC_000379	MELLI_sc10056.1	sc10056:2011-2331	0	0	0	0	0	0	0
XLOC_000380	NA	sc10056:677-1907	1.51633	0	0.206134	0.50075	0.388858	0.253181	0.3349
XLOC_000381	NA	sc10059:1-105	130.328	0	290.428	80.494	72.7113	36.851	35.3117
XLOC_000382	NA	sc10059:189-753	8.61291	5.53319	4.24413	6.00898	3.95647	2.47116	2.00892
XLOC_000383	NA	sc10059:952-1406	0.164424	0	0.841364	0.287729	0.359093	0.365405	0.975989
XLOC_000384	NA	sc10059:2110-2215	157.842	708.097	94.1006	177.577	141.285	61.9188	30.7752
XLOC_000385	MELLI_sc1006.1	sc1006:6454-14249	23.1266	22.1517	13.9583	14.0779	14.4063	15.167	14.4623
XLOC_000386	MELLI_sc1006.5	sc1006:39618-40994	7.12763	3.73787	0.63058	0.465011	0.746291	1.6938	2.29695
XLOC_000387	MELLI_sc1006.2	sc1006:22483-23068	0	0	0	0	0	0.0631347	0.0242531
XLOC_000388	MELLI_sc1006.3	sc1006:24482-25508	0	0	0	0	0.0232851	0.0269146	0.0104319
XLOC_000389	MELLI_sc1006.4	sc1006:32640-33843	0	0	0	0	0	0	0
XLOC_000390	NA	sc1006:4284-4721	9.19594	7.64928	8.04	5.24646	5.26769	4.83704	5.73851
XLOC_000391	NA	sc1006:5893-6098	11.4956	29.7188	6.61418	7.23098	4.39078	11.9094	5.80381
XLOC_000392	NA	sc1006:17134-17661	6.07129	5.53014	2.82546	2.14179	3.04003	3.80672	4.56066
XLOC_000393	MELLI_sc10060.1	sc10060:2051-2311	0	0	0	0	0	0	0
XLOC_000394	NA	sc10060:282-886	4.93835	12.2947	2.63394	2.11004	2.0029	6.08311	6.82666
XLOC_000395	NA	sc10062:2068-2259	3.24069	33.3973	0	24.9483	24.8492	3.55826	10.687
XLOC_000396	MELLI_sc10063.1	sc10063:1234-2027	327.79	852.436	714.568	804.338	656.788	559.345	441.557
XLOC_000397	MELLI_sc10066.1	sc10066:2013-2307	0	0	0	0	0	0	0
XLOC_000398	NA	sc10068:550-2182	0.280562	1.98938	4.67786	4.56332	4.97102	6.42609	5.95493
XLOC_000399	MELLI_sc10069.1	sc10069:474-1137	0.0164035	0	0	0	0	0.0263556	0.0215436
XLOC_000400	MELLI_sc1007.1	sc1007:3046-4479	7.7523	9.16831	17.1607	9.80076	9.89114	11.4478	10.6564
XLOC_000401	MELLI_sc1007.2	sc1007:32552-36642	15.5842	14.8952	9.52317	12.6724	11.7705	11.1918	9.25184
XLOC_000402	MELLI_sc1007.3	sc1007:37302-41048	13.7398	2.58568	10.1097	9.89924	10.181	10.784	8.45568
XLOC_000403	NA	sc1007:6592-6646	737.995	0	0	0	0	0	103.109
XLOC_000404	NA	sc1007:27025-27135	64.6719	0	231.024	67.8366	113.442	139.493	147.973
XLOC_000405	NA	sc1007:27808-27887	222.74	0	0	77.5309	139.496	13.8696	30.5245
XLOC_000406	NA	sc1007:28452-28528	316.493	0	0	0	46.722	44.2682	59.7178
XLOC_000407	NA	sc1007:32552-36642	35.6116	22.0665	28.9532	29.2743	26.0757	27.2817	24.2081
XLOC_000408	NA	sc1007:32552-36642	44.6281	0	55.9583	30.5925	37.8812	43.9912	21.5059
XLOC_000409	NA	sc1007:32552-36642	4.44256	2.89339	2.79878	2.77705	3.68871	3.59769	2.93631
XLOC_000410	NA	sc1007:37302-41048	0.39272	3.23744	0.255167	0.193608	0.142532	0.0734044	0.124664
XLOC_000411	NA	sc1007:37302-41048	33.1998	13.2511	15.4544	32.7285	24.8355	20.5457	19.5621
XLOC_000412	NA	sc1007:37302-41048	17.4516	6.69115	6.67911	11.4682	15.2975	13.4873	10.5949
XLOC_000413	MELLI_sc10071.1	sc10071:1498-1671	0	0	0	9.84786	1.99721	0.610287	1.83011
XLOC_000414	MELLI_sc10072.1	sc10072:1291-1963	0	0	0	0	0	0	0
XLOC_000415	MELLI_sc10074.1	sc10074:123-510	0	0	0	0	0	0	0
XLOC_000416	NA	sc10076:38-1143	3.11731	13.2658	26.4066	21.0651	13.5886	5.88905	9.12477
XLOC_000417	MELLI_sc10078.1	sc10078:238-1672	0.00590938	0	0	0	0	0	0
XLOC_000418	MELLI_sc10079.1	sc10079:2101-2285	0	0	0	0	0	0	0
XLOC_000419	MELLI_sc1008.2	sc1008:40718-41276	0	0	0	0	0	0	0
XLOC_000420	MELLI_sc1008.10	sc1008:9063-9490	0	0	0	0	0	0	0.0418945
XLOC_000421	MELLI_sc1008.11	sc1008:14836-15788	0	0	0	0	0	0	0
XLOC_000422	MELLI_sc1008.9	sc1008:19136-19342	0	0	0	0	0	0	0
XLOC_000423	MELLI_sc1008.8	sc1008:19418-20311	0	0	0	0	0	0	0
XLOC_000424	MELLI_sc1008.7	sc1008:20599-20835	0	0	0	0	0	0.229854	0
XLOC_000425	MELLI_sc1008.6	sc1008:20943-21683	0	0	0	0.140393	0.0376696	0.0485045	0.0180158
XLOC_000426	MELLI_sc1008.5	sc1008:21767-22537	0	0	0	0	0	0	0
XLOC_000427	MELLI_sc1008.4	sc1008:22624-23257	0	0	0	0	0	0	0.0218454
XLOC_000428	MELLI_sc1008.3	sc1008:23307-24102	0.0524447	0	0	0	0	0	0.0485927
XLOC_000429	MELLI_sc1008.1	sc1008:33815-35983	39.8985	27.0242	21.7209	16.5325	14.535	16.1927	32.0358
XLOC_000430	NA	sc1008:33815-35983	6.28172	5.42082	2.39011	1.87815	3.93741	2.38039	4.80833
XLOC_000431	MELLI_sc10081.1	sc10081:1988-2251	0	0	0	0	0.275436	0	0
XLOC_000432	NA	sc10081:230-540	3.25849	0	0	0	0	0	0.183424
XLOC_000433	MELLI_sc10082.1	sc10082:1627-1789	0	0	0	0	0	0	0
XLOC_000434	MELLI_sc10083.1	sc10083:1649-1868	0	0	0	0	0	0	0
XLOC_000435	MELLI_sc10084.1	sc10084:1795-2239	0.0377051	0	0	0	0	0.0578579	0
XLOC_000436	MELLI_sc10085.1	sc10085:1416-2134	0.0184188	0	0	0.350028	0.743359	0.696576	0.435713
XLOC_000437	NA	sc10088:0-432	19.4394	9.11992	0	0.347361	0.095502	0.0549226	0.993935
XLOC_000438	NA	sc10088:2208-2297	433.972	0	0	0	0	7.78337	19.686
XLOC_000439	MELLI_sc10089.1	sc10089:2094-2278	0	0	0	0	0	0	0
XLOC_000440	MELLI_sc1009.1	sc1009:1424-12569	38.794	5.9415	31.7174	32.1769	28.8308	20.3317	27.9547
XLOC_000441	MELLI_sc1009.4	sc1009:24986-27148	29.5503	52.2789	64.5301	60.1792	53.2479	50.2506	49.7251
XLOC_000442	MELLI_sc1009.9	sc1009:36608-36902	1.6561	0	0	0	1.0169	0.56449	1.07039
XLOC_000443	MELLI_sc1009.7	sc1009:37177-37660	0.328411	0	0	0.694655	0.319372	0.158107	0.242988
XLOC_000444	MELLI_sc1009.6	sc1009:37749-37926	0.76693	0	0	0	0	0.633924	1.55093
XLOC_000445	MELLI_sc1009.5	sc1009:38404-38957	0.609134	0	1.29597	0.492701	0.983969	0.81618	0.890428
XLOC_000446	MELLI_sc1009.3	sc1009:21543-23884	3.3107e-07	0	6.08896e-05	20.7822	66.2605	48.6823	11.4403
XLOC_000447	MELLI_sc1009.8	sc1009:36298-36476	0.397214	0	0	3.85269	1.00029	0.609195	0.519017
XLOC_000448	NA	sc1009:12757-13470	2.61919	0	1.20144	3.43376	1.7	1.85994	2.0192
XLOC_000449	NA	sc1009:15908-16168	3.8726	0	0	1.06438	1.58126	2.37423	1.51674
XLOC_000450	NA	sc1009:16381-17652	0.091773	0	0.991136	9.45314	26.8123	20.1532	4.93902
XLOC_000451	NA	sc1009:20901-21147	3.11756	0	3.68088	5.28396	3.72634	0.939657	2.73618
XLOC_000452	NA	sc1009:21543-23884	0.0207892	0	0	5.13295	19.1745	12.964	4.16844
XLOC_000453	NA	sc1009:21543-23884	0	0	2.89345	67.311	149.159	92.0915	24.7622
XLOC_000454	NA	sc1009:21543-23884	0.514276	0	0	73.6295	105.646	95.8132	24.0065
XLOC_000455	NA	sc1009:21543-23884	0	0	1.28303	13.1023	33.1198	23.5259	6.43719
XLOC_000456	NA	sc1009:28800-29684	4.85564	13.7506	8.41381	6.87876	6.47161	6.99914	7.46327
XLOC_000457	NA	sc1009:34006-34212	4.52656	0	0	4.89364	3.48531	3.19458	1.27054
XLOC_000458	NA	sc1009:36981-37118	26.1162	0	0	19.3419	16.3092	34.477	33.0901
XLOC_000459	NA	sc1009:39300-39963	4.53662	6.37604	2.4514	3.33514	2.84959	3.31352	3.931
XLOC_000460	MELLI_sc10090.1	sc10090:1949-2120	0	0	0	0	0	0	0
XLOC_000461	MELLI_sc10095.1	sc10095:1541-2126	0	0	0	0	0.12509	0.0376607	0.149093
XLOC_000462	NA	sc10098:0-235	73.2014	41.9757	19.7718	65.7047	55.3641	71.3867	71.1835
XLOC_000463	NA	sc10098:666-1831	17.7101	10.6501	8.57847	8.07101	7.78059	10.3658	13.8857
XLOC_000464	MELLI_sc101.17	sc101:10273-10511	0	0	0	0	0	0	0
XLOC_000465	MELLI_sc101.16	sc101:10576-10860	0	0	0	0	0	0	0
XLOC_000466	MELLI_sc101.15	sc101:11186-11470	0	0	0	0	0	0	0
XLOC_000467	MELLI_sc101.14	sc101:11550-11818	0	0	0	0	0	0	0
XLOC_000468	MELLI_sc101.13	sc101:12020-12304	0	0	0	0	0	0	0
XLOC_000469	MELLI_sc101.12	sc101:12384-12652	0	0	0	0	0	0	0
XLOC_000470	MELLI_sc101.11	sc101:15388-15626	0	0	0	0	0	0	0
XLOC_000471	MELLI_sc101.10	sc101:15691-15975	0	0	0	0	0.176774	0	0
XLOC_000472	MELLI_sc101.9	sc101:16055-16323	0	13.3145	0	0	0	0	0
XLOC_000473	MELLI_sc101.1	sc101:20820-28729	37.9507	85.2243	178.087	217.836	237.577	220.678	131.363
XLOC_000474	MELLI_sc101.3	sc101:33639-41570	49.4903	149.315	70.3741	26.198	22.289	21.9748	23.0879
XLOC_000475	MELLI_sc101.5	sc101:52362-55644	11.4014	3.36091	741.65	213.071	321.252	342.053	266.102
XLOC_000476	MELLI_sc101.7	sc101:56046-68709	6.95292	35.629	41.0094	52.0388	49.3809	29.9036	19.7726
XLOC_000477	MELLI_sc101.8	sc101:69168-81452	26.7122	28.9291	40.9682	42.2172	37.2136	43.5849	43.9939
XLOC_000478	MELLI_sc101.2	sc101:20820-28729	0.116015	0.0062826	0	0.428562	0.104669	0.0828517	0.0457769
XLOC_000479	MELLI_sc101.4	sc101:46629-46947	0	0	0	0.744903	0	0.12733	0
XLOC_000480	MELLI_sc101.6	sc101:56046-68709	19.2032	31.1838	40.9877	37.733	35.6775	33.449	28.9453
XLOC_000481	NA	sc101:14231-14547	3.46234	8.2045	3.646	3.36712	8.53822	8.11635	5.60219
XLOC_000482	NA	sc101:17837-18293	2.78175	11.2056	10.496	8.02533	8.01704	6.23941	4.92922
XLOC_000483	NA	sc101:18345-18862	4.05818	5.35086	12.6109	13.1245	12.732	11.3913	6.74668
XLOC_000484	NA	sc101:42222-42615	3.76234	4.41144	1.10968	0	0.99566	1.79732	1.57404
XLOC_000485	NA	sc101:82765-83959	0.198191	0	0.622929	0.796852	0.950455	0.488595	1.14655
XLOC_000486	NA	sc101:84084-84630	0.166551	0	1.43688	1.37121	0.721461	0.465388	1.11426
XLOC_000487	MELLI_sc1010.19	sc1010:5774-6074	0	0	0	0	0	0	0
XLOC_000488	MELLI_sc1010.20	sc1010:6823-7231	0	0	0	0	0	0	0
XLOC_000489	MELLI_sc1010.21	sc1010:9900-10275	0	0	0	0	0	0	0
XLOC_000490	MELLI_sc1010.22	sc1010:13738-14113	0	0	0	0	0	0	0
XLOC_000491	MELLI_sc1010.18	sc1010:15908-16066	0	0	0	0	0	0	0
XLOC_000492	MELLI_sc1010.17	sc1010:16139-16310	0	0	0	0	0	0	0
XLOC_000493	MELLI_sc1010.16	sc1010:18532-18690	0	0	0	0	0	0	0
XLOC_000494	MELLI_sc1010.15	sc1010:18763-18916	0	0	0	0	0	0	0
XLOC_000495	MELLI_sc1010.14	sc1010:21109-21267	0	0	0	0	0	0	0
XLOC_000496	MELLI_sc1010.12	sc1010:21340-21511	0	0	0	0	0	0	0
XLOC_000497	MELLI_sc1010.13	sc1010:27662-27873	0	0	0	0	0	0	0
XLOC_000498	MELLI_sc1010.11	sc1010:28876-29234	0	0	0	0	0	0	0
XLOC_000499	MELLI_sc1010.9	sc1010:29297-29601	0	0	0	0	0	0	0
XLOC_000500	MELLI_sc1010.10	sc1010:31794-32059	0	0	0	0	0	0	0
XLOC_000501	MELLI_sc1010.8	sc1010:32125-32320	0	0	0	0	0	0	0
XLOC_000502	MELLI_sc1010.7	sc1010:33323-33649	0	0	0	0	0	0	0
XLOC_000503	MELLI_sc1010.5	sc1010:33724-34048	0	0	0	0	0	0	0
XLOC_000504	MELLI_sc1010.6	sc1010:36126-36416	0	0	0	0	0	0	0
XLOC_000505	MELLI_sc1010.4	sc1010:36545-36769	0	0	0	0	0	0	0
XLOC_000506	MELLI_sc1010.1	sc1010:37072-37263	0	0	0	0	0	0	0
XLOC_000507	MELLI_sc1010.2	sc1010:37570-38428	0	0	0	0	0	0	0
XLOC_000508	MELLI_sc1010.3	sc1010:38530-39091	0	0	0	0	0	0	0
XLOC_000509	NA	sc10104:1502-1849	1.6803	0	6.17687	3.18355	3.95767	3.29107	4.27666
XLOC_000510	MELLI_sc10105.1	sc10105:74-1523	0	0	0	0	0	0	0
XLOC_000511	MELLI_sc10106.1	sc10106:1936-2269	0	0	0	0	0	0.10579	0.0852303
XLOC_000512	NA	sc10108:181-238	2687.79	0	1084.27	603.367	611.858	1068.63	2029.28
XLOC_000513	MELLI_sc10109.1	sc10109:56-1390	0.0398224	0	0.158474	0.334057	0.169196	0.0488477	0.0579581
XLOC_000514	NA	sc10109:2048-2272	15.6565	19.652	9.47203	12.4933	8.46422	15.4402	14.4364
XLOC_000515	MELLI_sc1011.2	sc1011:36422-40407	31.4701	11.2052	5.15754	4.84821	4.34482	4.65235	5.6178
XLOC_000516	MELLI_sc1011.3	sc1011:1749-1923	0	0	0	0	0	0	0
XLOC_000517	MELLI_sc1011.1	sc1011:11405-13855	49.8587	82.3928	120.307	133.303	116.624	97.478	82.0972
XLOC_000518	NA	sc1011:5550-6516	13.3366	41.8695	36.4635	38.2123	32.5222	24.8063	24.9509
XLOC_000519	NA	sc1011:8860-8957	497.477	0	0	136.583	200.742	164.833	285.421
XLOC_000520	NA	sc1011:11405-13855	5.59169	7.94934	9.99072	11.4389	9.35471	8.09765	7.00469
XLOC_000521	NA	sc1011:11405-13855	3.71039	7.83124	10.3226	22.6938	4.1726	8.58916	5.16793
XLOC_000522	NA	sc1011:14311-15367	11.978	39.2312	36.9148	27.3565	22.3615	18.903	15.5953
XLOC_000523	NA	sc1011:17410-19300	15.7734	37.9849	44.1979	39.2293	28.403	26.2449	20.3088
XLOC_000524	NA	sc1011:21803-23586	0.758395	0	0.134025	0.33935	0.348534	0.369423	0.490242
XLOC_000525	NA	sc1011:24670-27082	0.820298	0	0.12771	0.593762	0.248391	0.293573	0.365919
XLOC_000526	NA	sc1011:27512-27922	1.25972	4.05226	0	0	0.609311	0.515084	0.492557
XLOC_000527	NA	sc1011:28230-29917	0.842829	0.705781	0.463474	0.200099	0.287344	0.312942	0.427032
XLOC_000528	NA	sc1011:34524-34989	0.188217	0	0	0.303089	0.624838	0.946571	2.45324
XLOC_000529	MELLI_sc10110.1	sc10110:1844-2135	0	0	0	0.769041	0	0	0
XLOC_000530	MELLI_sc10111.1	sc10111:1946-2162	0	0	0	0	0	0	0
XLOC_000531	NA	sc10112:663-1035	0.914321	0	0	0.425784	1.34579	2.20816	2.75092
XLOC_000532	NA	sc10112:1110-2226	1.63041	4.15685	3.05116	2.1972	1.52971	1.78294	2.02438
XLOC_000533	MELLI_sc10113.1	sc10113:475-2267	9.38785	5.80256	13.2745	8.75979	4.43574	4.64058	4.18221
XLOC_000534	NA	sc10114:127-776	7.35143	6.15563	7.97924	6.895	7.09032	8.46881	8.62735
XLOC_000535	MELLI_sc10115.1	sc10115:781-1294	0	0	0	0	0	0	0
XLOC_000536	NA	sc10115:149-214	914.807	0	907.375	349.333	604.186	728.507	715.353
XLOC_000537	NA	sc10115:472-537	418.343	2046.71	0	155.455	179.82	197.386	316.92
XLOC_000538	MELLI_sc10119.1	sc10119:1264-1459	0	0	0	0	0	0	0
XLOC_000539	MELLI_sc1012.4	sc1012:28389-28854	0	0	0	0	0	0	0
XLOC_000540	MELLI_sc1012.5	sc1012:39146-39309	0	0	0	0	0	0	0
XLOC_000541	MELLI_sc1012.1	sc1012:690-1651	0.886362	0	0	0	0	0	0.0792444
XLOC_000542	MELLI_sc1012.2	sc1012:2017-4625	1.63848	0	8.78609e-06	0	5.46628e-07	0	0.106817
XLOC_000543	MELLI_sc1012.3	sc1012:12033-13165	0	0	0	0	0.029185	0.0438955	0.0787323
XLOC_000544	NA	sc1012:690-1651	5.07695	43.1948	0	0	0.424538	0	0.725784
XLOC_000545	NA	sc1012:2017-4625	1.33168	0	1.78979	0	0.0629619	0	0.272655
XLOC_000546	NA	sc1012:2017-4625	18.9224	0	0	0	0	0	0
XLOC_000547	NA	sc1012:2017-4625	4.24705	0	2.30691	0	0	0	0.396691
XLOC_000548	NA	sc1012:2017-4625	2.98895	19.0382	0	0	0.0811028	0	0.271691
XLOC_000549	NA	sc1012:5110-5480	5.32397	10.68	0	0	0.122597	0.0750464	0.243958
XLOC_000550	NA	sc1012:5763-5896	39.5778	0	0	11.3702	0	0	1.52562
XLOC_000551	NA	sc1012:5960-6918	7.52756	2.77304	0	0	0.158862	0.0716581	0.396049
XLOC_000552	NA	sc1012:8657-9147	3.12389	3.31453	0	0.276771	0	0	0.214576
XLOC_000553	NA	sc1012:9205-9340	40.7091	0	0	0	0	0	1.44598
XLOC_000554	NA	sc1012:9452-9942	4.02675	2.92641	0	0.277364	0	0	0.2521
XLOC_000555	NA	sc1012:10011-10360	14.9546	0	0	1.0802	0.385006	0.799557	1.39814
XLOC_000556	NA	sc1012:25158-25398	1.54925	0	3.97263	0	0.678506	1.48681	4.43557
XLOC_000557	NA	sc1012:27270-27460	9.5389	0	0	0	0	0.508248	0.400131
XLOC_000558	NA	sc1012:29002-29341	4.58515	0	0	0	0	0	0.149366
XLOC_000559	MELLI_sc10120.1	sc10120:1483-1801	0.434491	16.378	1.92877	0.646695	1.35665	1.58703	1.89333
XLOC_000560	NA	sc10120:339-767	0.253267	0	1.79773	0.70702	0.406296	0.701258	0.939333
XLOC_000561	NA	sc10120:1483-1801	7.3425e-05	0	0.00207937	2.19426	0.432584	0.2207	0.746683
XLOC_000562	MELLI_sc10121.1	sc10121:1468-2131	0	0	0	0	0.0424534	0	0
XLOC_000563	MELLI_sc10124.1	sc10124:2058-2254	0	0	0	0	0	0	0
XLOC_000564	MELLI_sc10126.1	sc10126:1910-2220	0	0	0	0	0	0	0
XLOC_000565	MELLI_sc10128.1	sc10128:554-2086	1.96188	2.88449	1.58735	1.88756	0.999869	0.382011	0.557255
XLOC_000566	NA	sc10128:94-314	3.67099	0	0	3.93382	2.68391	0.623376	1.0136
XLOC_000567	NA	sc10128:554-2086	0.128815	1.9607e-05	0.522247	0.210008	0.147879	0.126024	0.000114712
XLOC_000568	NA	sc10129:265-836	0.686862	0	0	0	0	0.0342288	0
XLOC_000569	MELLI_sc1013.1	sc1013:7112-10445	105.72	59.8184	60.9148	31.7172	37.6893	59.0191	70.9692
XLOC_000570	NA	sc1013:21758-22917	0	7.356	3.9256	5.69956	4.77297	3.66089	6.06372
XLOC_000571	MELLI_sc1013.3	sc1013:32127-40015	7.85296	3.85287	5.90166	6.67576	6.67109	8.25321	8.07234
XLOC_000572	NA	sc1013:4803-5026	17.6925	0	0	3.77229	2.85014	10.5558	10.7401
XLOC_000573	NA	sc1013:12185-13114	5.56576	5.35533	4.20118	2.54428	1.84828	2.3879	2.9066
XLOC_000574	NA	sc1013:13309-13461	31.6265	0	18.6858	19.7579	16.4544	12.6123	16.4643
XLOC_000575	NA	sc1013:14839-15606	0	5.20201	4.96782	4.72276	4.01489	4.82672	7.53402
XLOC_000576	NA	sc1013:16452-17628	5.77988	9.51266	3.93275	4.5422	3.23437	3.51439	3.83909
XLOC_000577	NA	sc1013:18395-20475	0	6.28853	3.80639	4.07287	3.70499	3.70652	5.63663
XLOC_000578	NA	sc1013:32127-40015	1.12906	0.578355	1.22247	0.807286	1.29668	1.43176	1.58721
XLOC_000579	NA	sc1013:32127-40015	0.419551	0.777729	0.0097212	0.523449	0.449466	0.377286	0.619842
XLOC_000580	NA	sc1013:40310-40789	1.18023	0	1.53076	1.64979	0.87032	0.864806	1.02012
XLOC_000581	NA	sc10132:182-899	6.00951	10.2159	17.7568	18.5174	18.7076	14.0448	7.85869
XLOC_000582	MELLI_sc10135.1	sc10135:255-416	0	0	0	0	0	0	0.627508
XLOC_000583	MELLI_sc10135.2	sc10135:1724-2251	0.213684	1.8666	0.513642	0	0.219673	0.186595	0.155691
XLOC_000584	MELLI_sc10137.1	sc10137:281-1610	0	0	0	0	0	0	0
XLOC_000585	NA	sc10138:0-405	22.3216	13.0054	14.9631	7.57366	15.7273	29.1704	29.7898
XLOC_000586	NA	sc10138:2074-2250	22.2664	0	0	11.7703	18.781	28.5296	31.0806
XLOC_000587	MELLI_sc10139.1	sc10139:2037-2210	0	0	0	0	0	0	0
XLOC_000588	MELLI_sc1014.16	sc1014:9350-9875	0	0	0	0	0	0	0
XLOC_000589	MELLI_sc1014.17	sc1014:9991-10377	0	0	0	0	0	0	0
XLOC_000590	MELLI_sc1014.15	sc1014:10401-10993	0	0	0	0	0	0	0
XLOC_000591	MELLI_sc1014.14	sc1014:11059-11395	0	0	0	0	0	0	0
XLOC_000592	MELLI_sc1014.12	sc1014:11578-12103	0	0	0	0	0	0	0
XLOC_000593	MELLI_sc1014.13	sc1014:12219-12605	0	0	0	0	0	0	0
XLOC_000594	MELLI_sc1014.11	sc1014:12629-13221	0	0	0	0	0	0	0
XLOC_000595	MELLI_sc1014.10	sc1014:13287-13660	0	0	0	0	0	0	0
XLOC_000596	MELLI_sc1014.9	sc1014:13771-15673	0	0	0	0	0	0	0
XLOC_000597	MELLI_sc1014.7	sc1014:15739-15924	0	0	0	0	0	0	0
XLOC_000598	MELLI_sc1014.8	sc1014:17117-18239	0	0	0	0	0	0	0
XLOC_000599	MELLI_sc1014.6	sc1014:18309-18690	0	0	0	0	0	0	0
XLOC_000600	MELLI_sc1014.4	sc1014:18946-19684	0	0	0	0	0	0	0
XLOC_000601	MELLI_sc1014.5	sc1014:25362-25838	0	0	0	0	0	0	0
XLOC_000602	MELLI_sc1014.3	sc1014:26683-27223	0	0	0	0	0	0	0
XLOC_000603	MELLI_sc1014.2	sc1014:27444-27687	0	0	0	0	0	0	0
XLOC_000604	MELLI_sc1014.1	sc1014:28581-29149	0.0203543	0	0	0	0.122876	0	0.0565707
XLOC_000605	NA	sc1014:20220-20481	3.70164	0	3.08015	0	0	0.981502	2.1387
XLOC_000606	NA	sc1014:20593-20732	24.7369	0	0	0	0	8.30556	11.2248
XLOC_000607	NA	sc1014:20788-21289	2.13569	2.81868	0	0.242487	0.0477974	0.848845	1.66633
XLOC_000608	NA	sc1014:21572-21682	43.989	0	0	20.3818	10.1918	11.5678	11.8148
XLOC_000609	NA	sc1014:21756-23902	3.08827	1.16591	0	0.471628	0.552601	1.12547	3.03746
XLOC_000610	NA	sc1014:40564-40810	21.8377	32.8396	0	10.5771	12.5595	10.2447	10.4581
XLOC_000611	NA	sc10143:1516-1794	26.6238	35.8011	3.41623	10.4524	7.14382	6.6899	14.394
XLOC_000612	NA	sc10143:1846-2201	23.769	6.2146	9.53986	8.17227	8.80304	9.19279	12.7411
XLOC_000613	MELLI_sc10145.1	sc10145:1923-2095	0	0	0	0	0	0	0
XLOC_000614	NA	sc10146:319-840	2.51711	0	0	0	0	0.0791906	0.231608
XLOC_000615	MELLI_sc10147.1	sc10147:964-1401	0.856767	0	0	0	0.187743	0.0630694	0.368469
XLOC_000616	NA	sc10147:1628-1808	27.8031	0	10.3042	3.51305	7.46161	4.46145	7.98641
XLOC_000617	NA	sc10149:30-382	0.490077	0	0	0	1.08175	1.05985	1.51749
XLOC_000618	NA	sc10149:2043-2189	5.79919	96.6167	204.569	69.8169	76.2225	55.8712	26.4451
XLOC_000619	MELLI_sc1015.1	sc1015:234-2466	0.610761	0	0	0.0558531	0.177263	0.0314818	0.136379
XLOC_000620	MELLI_sc1015.3	sc1015:7900-10259	1.02117	0.980303	0.248256	0.284021	0.196109	0.0435123	0.136151
XLOC_000621	MELLI_sc1015.4	sc1015:13323-14988	0.0314408	0	0	0	0	0.00819281	0.00645245
XLOC_000622	MELLI_sc1015.5	sc1015:18783-20757	92.494	95.8213	28.5946	41.7649	43.1252	36.1354	37.4671
XLOC_000623	MELLI_sc1015.6	sc1015:28760-32501	11.6892	16.9933	6.49286	7.77074	8.86988	12.4372	17.7922
XLOC_000624	MELLI_sc1015.7	sc1015:34532-36249	10.4223	12.1666	6.25867	6.26723	6.61543	9.84298	14.118
XLOC_000625	MELLI_sc1015.2	sc1015:6864-7467	0.0328495	0	0	0.637824	0.267721	0.244307	0.298599
XLOC_000626	NA	sc1015:3724-4052	2.78099	0	2.21239	0	0.161705	0	0.0813424
XLOC_000627	NA	sc1015:4119-6663	65.3692	37.0327	7.74991	1.84006	1.22713	0.29735	2.92765
XLOC_000628	NA	sc1015:7485-7608	1822.97	1468.57	412.828	29.8648	4.11459	0	89.0971
XLOC_000629	NA	sc1015:11416-13061	1.21077	0	0.34244	0.532593	0.217607	0.0911758	0.16466
XLOC_000630	NA	sc1015:18226-18673	0.603442	0	0	1.24263	2.22823	0.537102	2.62834
XLOC_000631	NA	sc1015:21653-21891	152.012	56.8418	16.3107	33.4324	67.4446	60.773	68.1975
XLOC_000632	NA	sc1015:21946-23339	85.1912	45.2351	37.383	35.4233	38.9359	36.2143	35.9983
XLOC_000633	MELLI_sc10155.1	sc10155:96-504	0	0	0	0	0	0	0
XLOC_000634	NA	sc10156:600-726	53.6092	0	0	0	2.45409	2.23814	3.59256
XLOC_000635	NA	sc10156:1451-1518	745.746	0	0	307.009	131.824	315.998	635.474
XLOC_000636	NA	sc10156:1604-1841	45.2099	16.4254	4.13175	16.8173	13.2515	21.9568	37.0084
XLOC_000637	NA	sc10156:1902-2017	31.2926	0	0	19.0563	17.3352	38.083	64.909
XLOC_000638	MELLI_sc10157.1	sc10157:262-1786	0.011704	0	0	0.117913	0.0720703	0	0.0244942
XLOC_000639	NA	sc10157:1794-2154	1.45286	0	0	1.00707	2.23549	0.740254	1.31172
XLOC_000640	MELLI_sc10158.1	sc10158:1917-2075	0	0	0	0	0	0	0
XLOC_000641	MELLI_sc1016.1	sc1016:737-9208	7.33942	30.7685	36.128	13.5472	14.4443	20.9604	15.401
XLOC_000642	MELLI_sc1016.3	sc1016:31880-32263	0.806436	0	5.02616	0	0	0.309676	1.43749
XLOC_000643	MELLI_sc1016.4	sc1016:37377-40466	5.28371	2.83911	4.33432	5.45568	5.95473	2.74263	4.32654
XLOC_000644	MELLI_sc1016.2	sc1016:11727-18557	18.6552	17.4736	20.1854	23.7974	21.3138	16.3501	14.5171
XLOC_000645	NA	sc1016:737-9208	3.89003	19.6001	17.0708	1.64247	8.63341	10.649	8.70749
XLOC_000646	NA	sc1016:737-9208	1.97429	0	0	5.97814	3.68155	5.09463	5.23143
XLOC_000647	NA	sc1016:737-9208	1.67039	0	0	1.91339	3.52229	4.8613	4.19479
XLOC_000648	NA	sc1016:737-9208	12.6142	62.211	29.2646	8.57128	26.2927	36.29	29.3497
XLOC_000649	NA	sc1016:9509-10629	13.8608	18.8385	10.5354	9.7545	9.7538	6.80845	9.97464
XLOC_000650	NA	sc1016:11727-18557	0.482142	3.33488	1.73781	0.125656	0.100033	0.312098	0.385984
XLOC_000651	NA	sc1016:11727-18557	11.5773	67.1939	10.412	13.3695	19.6366	13.2447	8.73511
XLOC_000652	NA	sc1016:11727-18557	1.67093	11.3411	8.43799	3.49228	2.11137	1.565	1.69816
XLOC_000653	NA	sc1016:11727-18557	2.17969	9.27873	2.27597	3.3406	2.04524	2.18711	1.87392
XLOC_000654	NA	sc1016:11727-18557	15.9866	7.97296	25.2628	20.2643	24.506	20.2803	19.3716
XLOC_000655	NA	sc1016:11727-18557	7.84384	23.982	8.13335	8.38604	11.7234	8.77445	8.03026
XLOC_000656	NA	sc1016:11727-18557	17.2612	65.9003	29.7428	33.665	23.1683	19.7877	15.8896
XLOC_000657	NA	sc1016:11727-18557	1.9912	2.33891	5.01432	5.43001	2.47689	2.84667	1.90565
XLOC_000658	NA	sc1016:28670-29053	0.54316	0	0	0	0.227809	0.209176	1.10417
XLOC_000659	NA	sc1016:36131-37132	1.91412	17.0069	8.43961	7.94942	5.95047	2.89856	3.02479
XLOC_000660	NA	sc10160:393-727	4.91787	7.16038	0	1.79673	2.65577	0.498035	0.940062
XLOC_000661	MELLI_sc10161.1	sc10161:622-1059	11.2605	7.1577	1.69872	3.13403	3.4903	4.29348	6.2167
XLOC_000662	NA	sc10162:62-194	52.3265	138.624	162.44	32.6334	49.1832	36.4433	39.1209
XLOC_000663	NA	sc10163:1418-1847	4.78029	0	0	0.319425	0.341543	0.278242	1.36905
XLOC_000664	MELLI_sc10167.1	sc10167:1127-2232	14.9568	30.8969	27.1226	24.0532	24.3401	21.7685	17.832
XLOC_000665	NA	sc10167:14-787	10.7724	16.9807	14.2527	16.1405	19.1557	16.4714	13.619
XLOC_000666	NA	sc10167:1127-2232	5.01413	3.00969	7.38795	8.40146	9.2069	9.114	6.29531
XLOC_000667	MELLI_sc10168.1	sc10168:167-635	0	0	0	0	0	0	0
XLOC_000668	MELLI_sc1017.1	sc1017:10026-12557	0.074841	3.3121	6.86917	4.31113	4.52661	9.44587	16.9705
XLOC_000669	MELLI_sc1017.2	sc1017:14037-15699	6.74328	25.5325	6.38329	8.36608	7.77946	9.13201	14.251
XLOC_000670	MELLI_sc1017.3	sc1017:16905-18709	3.38817	4.00103	7.82992	9.34549	7.52958	7.17533	6.39871
XLOC_000671	MELLI_sc1017.4	sc1017:19342-26608	2.88032	7.07472	10.7162	8.17573	5.47627	6.1886	6.45313
XLOC_000672	MELLI_sc1017.6	sc1017:31849-32251	0	0	0	0	0	0	0
XLOC_000673	MELLI_sc1017.8	sc1017:66336-68221	3.27711	0	6.41633	6.41497	3.05187	2.8934	3.9633
XLOC_000674	MELLI_sc1017.5	sc1017:19342-26608	19.2582	31.9755	54.0458	66.0493	58.1934	46.6406	30.2391
XLOC_000675	MELLI_sc1017.7	sc1017:52672-59270	8.65902	6.16679	2.93394	5.51043	5.32049	6.70121	6.96677
XLOC_000676	NA	sc1017:16233-16544	8.21104	7.5471	25.9278	22.7215	15.6639	16.1386	15.529
XLOC_000677	NA	sc1017:18789-18982	21.9301	40.1025	78.3557	56.2083	56.1925	48.1283	29.9498
XLOC_000678	NA	sc1017:19342-26608	2.23207	19.5082	14.1254	12.8588	8.63394	8.93304	5.40434
XLOC_000679	NA	sc1017:19342-26608	0.395271	6.65615	6.35383	0.974781	2.40088	1.4532	1.07749
XLOC_000680	NA	sc1017:19342-26608	1.14675	6.30304	2.63288	3.75285	3.67105	3.63799	2.66871
XLOC_000681	NA	sc1017:43679-46354	6.15167	2.17212	2.6832	3.21014	2.55006	2.54447	3.11063
XLOC_000682	NA	sc1017:50760-52480	23.447	48.3	64.3728	57.7098	52.5379	43.3772	31.5858
XLOC_000683	NA	sc1017:52672-59270	3.26546	10.4058	3.06119	2.8003	2.79523	2.6124	3.66041
XLOC_000684	NA	sc1017:52672-59270	58.4711	0	112.041	36.4607	31.5218	71.9495	12.1297
XLOC_000685	NA	sc1017:52672-59270	1.23596	7.57484	1.8846	0.39978	1.06091	1.30929	0.782049
XLOC_000686	NA	sc1017:52672-59270	5.00331	2.68302	4.37137	2.63457	3.1402	4.1839	4.53918
XLOC_000687	NA	sc1017:52672-59270	6.43769	13.7835	13.3991	7.56087	6.20583	1.85281	5.72414
XLOC_000688	NA	sc1017:52672-59270	235.663	0	70.5079	72.4779	84.9474	154.749	121.697
XLOC_000689	NA	sc1017:52672-59270	20.8504	13.657	4.67235	5.5674	14.993	9.9413	14.4305
XLOC_000690	NA	sc10170:0-479	0.447913	3.4462	0	0.287765	0.229279	1.2384	2.30606
XLOC_000691	NA	sc10170:672-1345	1.00974	0	4.68542	3.125	3.18444	1.49269	2.72932
XLOC_000692	NA	sc10171:3-352	2.11421	0	1.91059	2.11164	1.08324	1.6846	2.80753
XLOC_000693	NA	sc10171:1688-2228	451.192	135.877	26.5916	5.51582	2.66962	4.27145	13.9281
XLOC_000694	MELLI_sc10173.1	sc10173:580-792	0	0	0	0	3.33146	2.92485	2.19849
XLOC_000695	NA	sc10175:1024-1621	12.3556	14.9291	11.7082	7.82081	8.83809	6.64057	10.3849
XLOC_000696	NA	sc10176:212-273	489.035	3106.31	0	0	277.129	333.555	149.978
XLOC_000697	MELLI_sc10177.1	sc10177:0-359	20.8967	18.3036	0	0	0	1.0154	4.30016
XLOC_000698	NA	sc10177:0-359	1.36794	0	0	0	0.131823	0.000119374	0.126724
XLOC_000699	MELLI_sc10178.1	sc10178:14-165	0	0	0	0	0	0	0
XLOC_000700	MELLI_sc1018.4	sc1018:10725-11562	0	0	0	0	0.0678988	0	0
XLOC_000701	MELLI_sc1018.1	sc1018:17575-19199	29.232	66.0224	66.7769	67.1899	58.3308	43.8962	37.8272
XLOC_000702	MELLI_sc1018.2	sc1018:19886-23420	286.407	140.915	88.1201	64.724	68.6945	61.949	148.693
XLOC_000703	MELLI_sc1018.15	sc1018:30304-30496	0	0	0	0	1.08715	0.618124	0
XLOC_000704	MELLI_sc1018.16	sc1018:33286-33464	0	0	0	0	0	0	0
XLOC_000705	MELLI_sc1018.14	sc1018:33541-33937	0.0812976	0	0	0.738654	0.278352	0.0713614	0.467591
XLOC_000706	NA	sc1018:33968-34366	0.640635	0	1.36185	0.831368	0.894582	0.841257	1.28552
XLOC_000707	MELLI_sc1018.12	sc1018:34456-34843	0	0	0	0	0	0	0
XLOC_000708	MELLI_sc1018.11	sc1018:34924-35191	0	0	0	0	0	0	0
XLOC_000709	MELLI_sc1018.10	sc1018:35257-35706	0	0	0	0	0	0	0
XLOC_000710	MELLI_sc1018.9	sc1018:36036-36431	0	0	0	0	0	0	0
XLOC_000711	MELLI_sc1018.8	sc1018:36465-36791	0	0	0	0	0	0	0
XLOC_000712	MELLI_sc1018.7	sc1018:36926-37362	0	0	0	0	0	0	0
XLOC_000713	MELLI_sc1018.6	sc1018:37872-38150	0	0	0	0	0	0	0
XLOC_000714	MELLI_sc1018.5	sc1018:38231-38598	0	0	0	0	0	0	0
XLOC_000715	MELLI_sc1018.3	sc1018:13917-15090	0	0	0	0	0	0	0.0172058
XLOC_000716	NA	sc10180:1590-2223	11.562	0	9.93321	13.2471	11.4526	13.4015	15.2636
XLOC_000717	MELLI_sc10180.1	sc10180:17-205	0.290415	0	0	0	0.700298	0	0
XLOC_000718	MELLI_sc10184.1	sc10184:679-1370	0	0	0	0	0	0	0
XLOC_000719	MELLI_sc1019.4	sc1019:9674-10166	0	0	0	0	0	0	0
XLOC_000720	MELLI_sc1019.1	sc1019:14023-15735	8.62056	1.85046	18.4244	9.21558	8.63537	11.0323	10.1344
XLOC_000721	MELLI_sc1019.2	sc1019:23861-24344	0	0	0	0	0	0	0
XLOC_000722	MELLI_sc1019.3	sc1019:25082-25419	0.783681	17.7971	3.63898	0	0.3804	0.452759	0.451534
XLOC_000723	MELLI_sc1019.9	sc1019:35479-35723	0	0	0	0	0	0	0
XLOC_000724	MELLI_sc1019.8	sc1019:36127-36280	0	0	0	0	0	0	0
XLOC_000725	MELLI_sc1019.7	sc1019:36369-36556	0	0	0	0	0	0	0
XLOC_000726	MELLI_sc1019.6	sc1019:37112-37605	0	0	0	0	0	0	0
XLOC_000727	MELLI_sc1019.5	sc1019:39290-40001	0	0	0	0	0	0	0.0228215
XLOC_000728	NA	sc1019:5681-5747	392.309	0	2427.53	2044.41	1856.76	1960.34	1267.58
XLOC_000729	NA	sc1019:12515-13786	5.1398	11.4502	4.95416	6.06438	6.76708	8.93125	10.6668
XLOC_000730	MELLI_sc10191.1	sc10191:215-760	0	0	0	0	0	0	0.0322093
XLOC_000731	MELLI_sc10192.1		0	0	0.273543	1.50063	0.591907	0.411829	0.42853
XLOC_000732	MELLI_sc10195.1	sc10195:1353-2124	0	0	0	0	0	0	0
XLOC_000733	MELLI_sc10196.1	sc10196:1055-2123	0	0	0	0	0	0	0
XLOC_000734	NA	sc10197:2-489	6.75043	0	0	0	0	0.091467	0.394325
XLOC_000735	NA	sc10197:1131-1682	5.35541	0	0	0.456765	0.0591221	0.114391	0.382676
XLOC_000736	MELLI_sc102.1	sc102:1020-2717	0	0	0	0	0	0	0
XLOC_000737	MELLI_sc102.2	sc102:4647-8991	2.99894	13.7815	18.3341	16.51	8.61976	4.46285	5.90031
XLOC_000738	MELLI_sc102.4	sc102:10009-11659	0.00613036	0	0	0	0	0.0192392	0
XLOC_000739	MELLI_sc102.5	sc102:47414-49961	19.1305	15.1436	15.4959	14.1716	15.9832	12.6164	13.3011
XLOC_000740	MELLI_sc102.8	sc102:61516-67900	16.4168	44.5066	53.0832	60.3776	52.3881	43.305	37.2364
XLOC_000741	MELLI_sc102.10	sc102:69735-71738	29.6849	79.5495	26.437	23.2374	17.8311	14.5967	14.2929
XLOC_000742	MELLI_sc102.12	sc102:86833-87652	0	0	0	0	0	0	0
XLOC_000743	MELLI_sc102.3	sc102:4647-8991	14.0342	16.4003	34.6633	36.9903	31.2585	31.1824	24.7956
XLOC_000744	MELLI_sc102.6	sc102:53444-56462	12.2998	10.0212	14.2692	23.0145	15.1321	13.8103	10.2962
XLOC_000745	MELLI_sc102.9	sc102:61516-67900	1.03386	0.856279	1.7094	0.3456	0.588684	1.00851	0.964169
XLOC_000746	MELLI_sc102.17	sc102:81113-81363	0	0	0	0	0	0	0
XLOC_000747	MELLI_sc102.18	sc102:82754-83554	0	0	0	0	0	0.140994	0.0899083
XLOC_000748	MELLI_sc102.16	sc102:83614-83842	0	0	0	0	0	0	0
XLOC_000749	MELLI_sc102.15	sc102:83936-84323	0	0	0	0	0	0	0
XLOC_000750	MELLI_sc102.14	sc102:84404-84852	0	0	0	0	0.106462	0	0
XLOC_000751	MELLI_sc102.13	sc102:85211-86451	0	0	0	0	0	0	0.0106499
XLOC_000752	MELLI_sc102.11	sc102:86523-86796	0	0	0	0	0	0	0
XLOC_000753	NA	sc102:22349-23638	3.52325	0	0	0.200057	0.253599	0.716066	0.703497
XLOC_000754	NA	sc102:23790-23993	13.1352	0	0	0	2.79238	3.39434	5.33006
XLOC_000755	NA	sc102:24619-24982	4.72148	0	0	0.493771	0.432709	0.403809	1.47789
XLOC_000756	NA	sc102:25117-25315	12.2848	0	0	2.78836	0	4.74562	4.35498
XLOC_000757	NA	sc102:25758-26594	1.89751	0	0.445219	0	0.0225381	0.500519	0.508975
XLOC_000758	NA	sc102:27678-28045	4.42144	0	0	0	0.641679	1.13092	1.05865
XLOC_000759	NA	sc102:28134-28377	6.65478	0	0	1.30569	0	1.18843	0.950028
XLOC_000760	NA	sc102:28822-29402	2.89387	0	0	0	0.0545851	0.774881	0.545334
XLOC_000761	NA	sc102:30519-33385	6.03074	4.26441	2.97472	2.75491	2.59996	1.80849	2.16937
XLOC_000762	NA	sc102:51359-52427	10.39	8.27849	15.4096	15.0808	10.6489	10.6723	7.7688
XLOC_000763	NA	sc102:52491-52919	14.6316	12.1003	18.1271	21.4425	15.9488	14.2399	10.9375
XLOC_000764	NA	sc102:53444-56462	0.371661	6.07369	3.41351	1.62497	0.265515	0.268843	0.382465
XLOC_000765	NA	sc102:53444-56462	2.55923	6.01575	6.33424	3.01568	1.25285	2.6409	1.4248
XLOC_000766	NA	sc102:53444-56462	1.21296	0	4.17149	0	1.64428	1.35738	0.782253
XLOC_000767	NA	sc102:53444-56462	4.18651	10.1104	9.24093	8.38643	9.75886	6.78756	6.87559
XLOC_000768	NA	sc102:57787-58268	0.0595364	0	1.45603	1.689	1.19218	2.12606	0.918642
XLOC_000769	NA	sc102:58714-59155	1.44232	23.3512	22.3859	24.8903	22.3519	18.3116	13.1861
XLOC_000770	NA	sc102:61516-67900	1.32297	0	0.657232	0.567756	0.374109	0.568864	0.738675
XLOC_000771	NA	sc102:61516-67900	1.56748	0	3.14753	0	0.493373	1.19628	2.07539
XLOC_000772	NA	sc102:61516-67900	0.533559	1.45893	0	0.362631	0	0.15807	0.640502
XLOC_000773	NA	sc102:61516-67900	0.293815	0	0	0.195853	0.223234	0.266574	0.215849
XLOC_000774	NA	sc102:68060-68247	7.97296	35.9091	9.03277	0	2.68669	5.59148	4.77862
XLOC_000775	NA	sc102:68319-69109	1.82655	0	2.13236	0.271346	0.629022	0.991308	0.915525
XLOC_000776	NA	sc102:72631-74829	9.04588	2.33449	0.972841	0.421416	1.05431	10.4869	18.2442
XLOC_000777	NA	sc102:75679-78546	13.4034	3.27944	1.72853	0.552242	1.431	15.2904	28.2536
XLOC_000778	MELLI_sc1020.1	sc1020:3709-4380	0.0461464	0	0	0	7.36231e-07	0	0.38389
XLOC_000779	MELLI_sc1020.2	sc1020:9721-10139	0.230442	0	0	0	0.251497	0.179448	0.0760045
XLOC_000780	MELLI_sc1020.3	sc1020:14659-15205	0.186786	0	2.93746	1.20607	0.228323	0.307469	1.17087
XLOC_000781	MELLI_sc1020.4	sc1020:17529-18075	0.369967	5.62346	5.87492	1.17692	0.308119	1.58829	0.701823
XLOC_000782	MELLI_sc1020.5	sc1020:21773-24784	0.0129066	0	0.434494	0	0	0	0
XLOC_000783	MELLI_sc1020.6	sc1020:30037-33516	0.772302	1.32419	1.08758	0.936549	1.27207	2.2152	1.2631
XLOC_000784	NA	sc1020:3709-4380	0.0486166	0	0	0	0.120479	0	0.572937
XLOC_000785	NA	sc1020:5720-6161	0.993451	0	2.88122	0.940306	0.948949	1.32622	3.18065
XLOC_000786	NA	sc1020:6619-7072	0.131286	0	0	0	0.144451	0.209396	2.14556
XLOC_000787	NA	sc1020:26421-27241	1.58672	1.69623	1.59936	2.13528	1.24657	2.86054	1.61146
XLOC_000788	NA	sc1020:29601-30009	2.22998	5.0907	2.74074	1.51267	3.6505	3.80472	1.90493
XLOC_000789	NA	sc1020:30037-33516	0.292548	6.46153	1.91396	0.0842316	0.16792	0.885307	0.378727
XLOC_000790	NA	sc1020:30037-33516	2.81523	6.36877	1.86394	2.01268	2.09367	3.52376	1.88152
XLOC_000791	NA	sc1020:30037-33516	5.89381	0.0022007	0	3.27268	3.30886	5.37986	1.02245
XLOC_000792	NA	sc1020:30037-33516	0.795072	0	2.33673	2.1955	0.332402	0.653912	0.464475
XLOC_000793	NA	sc1020:30037-33516	0.46082	0	1.44711	0.171332	0.202847	0.417613	0.370606
XLOC_000794	NA	sc1020:30037-33516	0	0	28.2837	31.023	11.6829	11.4363	1.93516
XLOC_000795	NA	sc1020:30037-33516	0.878036	0	33.1538	7.03427	1.10252	7.32217	5.20613
XLOC_000796	NA	sc1020:35187-35366	9.28863	0	0	26.2004	6.45755	22.2766	11.0931
XLOC_000797	NA	sc1020:35553-36013	2.38864	0	3.55965	2.36067	1.72115	3.39024	1.71551
XLOC_000798	NA	sc1020:36080-36589	1.31168	0	0.69054	1.93682	1.87463	2.98833	1.64416
XLOC_000799	NA	sc1020:36826-36966	7.69535	0	58.279	36.6427	20.2242	37.747	25.0714
XLOC_000800	NA	sc1020:37028-37171	6.26782	0	0	16.591	18.8925	44.3166	20.0958
XLOC_000801	NA	sc1020:38880-39278	2.25348	5.34948	2.07231	3.44048	2.34456	4.03947	2.11611
XLOC_000802	NA	sc1020:39369-39660	3.99818	0	4.52476	3.24657	3.03647	7.7507	2.54002
XLOC_000803	MELLI_sc10205.1	sc10205:193-1138	0.0391347	2.18578	0	0.763963	0.833315	0.722739	0.566084
XLOC_000804	NA	sc10205:1265-1971	0.253553	2.84141	5.33184	9.18712	3.48535	1.13513	0.359897
XLOC_000805	MELLI_sc10206.1	sc10206:1335-2158	2.42436	0	0	0	0.170299	0.125395	0.308333
XLOC_000806	NA	sc10206:1335-2158	5.09683	0	0.875267	0	0.13627	0.468162	0.637847
XLOC_000807	MELLI_sc10208.1	sc10208:176-646	0	0	0	0	0	0	0
XLOC_000808	MELLI_sc10208.2	sc10208:1409-1955	0.0169784	0	0	0	0.0329407	0	0
XLOC_000809	MELLI_sc10209.1	sc10209:8-975	4.256	0	0.71185	0.314011	0.236469	0.228145	0.582677
XLOC_000810	MELLI_sc10209.2	sc10209:1540-2195	1.91144	1.75386	0	0.778035	0.740315	1.19185	2.49631
XLOC_000811	NA	sc10209:8-975	1.40624	0	0	0.104156	0.0898884	5.20224e-07	0.141173
XLOC_000812	NA	sc10209:1540-2195	4.26186	8.05325	2.49471	2.08552	2.30411	2.78893	3.38716
XLOC_000813	MELLI_sc1021.2	sc1021:10096-16898	22.2634	18.8932	8.93288	9.78829	11.2697	11.4352	18.2973
XLOC_000814	MELLI_sc1021.7	sc1021:37772-38324	0	0	0	0.255417	0	0	0
XLOC_000815	MELLI_sc1021.4	sc1021:40637-41049	0	0	0	0	0	0	0
XLOC_000816	MELLI_sc1021.1	sc1021:4188-7123	7.22123	0.800914	5.51575	4.92204	4.41646	3.44574	4.01566
XLOC_000817	MELLI_sc1021.3	sc1021:10096-16898	11.9854	11.628	2.75241	0.597814	0.313999	2.26458	16.0177
XLOC_000818	MELLI_sc1021.9	sc1021:21614-21854	0	0	0	1.52976	0	0.502348	0.760351
XLOC_000819	MELLI_sc1021.10	sc1021:33821-34129	0	0	0	0	0	0	0.0991477
XLOC_000820	MELLI_sc1021.8	sc1021:34204-34360	0	0	0	0	0	0	0
XLOC_000821	MELLI_sc1021.5	sc1021:34431-34723	0	0	0	0	0	0.154656	0.123453
XLOC_000822	MELLI_sc1021.6	sc1021:34999-35539	0.0220397	0	0	0	0.161847	0.0718318	0.0567641
XLOC_000823	NA	sc1021:4188-7123	0.131976	3.19767	0.015012	1.01481	0.210851	0.156717	0.0405466
XLOC_000824	NA	sc1021:4188-7123	3.62948	0	1.62591	2.78096	2.22288	1.58009	2.17898
XLOC_000825	NA	sc1021:9415-9767	5.66582	6.96135	3.74724	3.03183	4.48159	3.72296	5.01394
XLOC_000826	NA	sc1021:10096-16898	0.723997	5.69224	0.00240493	0.125892	0.275991	0.365585	1.05829
XLOC_000827	NA	sc1021:10096-16898	4.56974	2.4727	0	1.19062	0.189376	0.677857	6.8889
XLOC_000828	NA	sc1021:10096-16898	139.095	333.2	63.4008	21.866	0	32.8032	200.522
XLOC_000829	NA	sc1021:10096-16898	1.56169	0.796746	0.583226	0.350616	0.0355948	0.237341	2.0328
XLOC_000830	NA	sc1021:17318-17625	0.153705	0	0	0	0.455439	0.591872	1.25242
XLOC_000831	NA	sc1021:19471-19849	0	0	0	0.453423	0.117104	0.295974	1.59886
XLOC_000832	NA	sc1021:26006-26607	2.66638	4.73959	0.531244	0	0.175054	0.356318	0.940927
XLOC_000833	NA	sc1021:26767-27440	1.8272	0	1.04933	0	0.329739	0.313953	0.62004
XLOC_000834	NA	sc1021:30909-31130	14.9361	0	5.16365	0	1.56989	1.28773	3.78499
XLOC_000835	NA	sc1021:31230-31473	9.00337	0	3.82255	0	0.371601	1.68751	2.05583
XLOC_000836	NA	sc1021:31691-32356	2.02872	0	0.877158	0.172139	0.170887	0.463672	0.697969
XLOC_000837	NA	sc10210:441-622	19.0214	0	20.2165	3.80866	3.00574	9.02414	6.46079
XLOC_000838	NA	sc10210:691-1704	4.8449	6.99378	0.609342	0.760238	0.928402	1.72169	1.35516
XLOC_000839	NA	sc10214:1523-1692	8.43254	0	140.165	183.138	211.035	188.872	212.793
XLOC_000840	MELLI_sc10215.1	sc10215:15-1062	0.041208	0	0	0.185442	0.163282	0.126671	0.418622
XLOC_000841	NA	sc10215:15-1062	0.0162773	0	0	0.353499	0.239415	0.000263334	0.0907955
XLOC_000842	NA	sc10215:1384-1695	2.21071	24.4844	5.53605	0	0.68197	2.3264	6.79428
XLOC_000843	NA	sc10216:1620-2140	30.8637	19.3609	25.6488	23.9755	20.7117	18.4941	17.4446
XLOC_000844	NA	sc10216:583-1567	28.9627	26.7845	29.3467	25.7294	25.5595	23.0132	21.6302
XLOC_000845	NA	sc10218:526-631	117.67	284.557	165.68	0	26.2832	44.6753	79.3485
XLOC_000846	MELLI_sc1022.2	sc1022:14918-17584	168.542	61.8313	25.5796	4.98948	2.4598	4.2682	9.14756
XLOC_000847	MELLI_sc1022.3	sc1022:17739-19914	192.978	66.1695	19.8158	3.40823	1.60002	1.58404	8.14428
XLOC_000848	MELLI_sc1022.4	sc1022:20729-23312	194.383	56.623	16.8941	2.99182	1.80863	1.6273	8.29747
XLOC_000849	MELLI_sc1022.5	sc1022:34180-37473	54.8223	46.1729	48.9177	42.1861	46.3614	59.7858	62.4626
XLOC_000850	MELLI_sc1022.6	sc1022:9806-10252	0	0	0	0	0	0	0
XLOC_000851	MELLI_sc1022.1	sc1022:10503-12024	0.231978	0	1.09038	0.410331	0.175955	0.144597	0.0977672
XLOC_000852	NA	sc1022:685-2022	10.972	6.67868	8.38291	7.78025	6.90035	10.0285	9.24652
XLOC_000853	NA	sc1022:10503-12024	1.22631	3.48394	0	1.16492	0.515741	0.245326	0.498313
XLOC_000854	NA	sc1022:12197-13640	2.60705	3.90598	2.13372	1.50101	0.611802	0.714489	0.701113
XLOC_000855	NA	sc1022:13771-14341	2.19359	0	0	0.217037	0.495357	0.478198	0.419233
XLOC_000856	NA	sc1022:25153-25857	149.074	96.2825	10.9033	2.48408	1.29282	1.17977	7.39305
XLOC_000857	NA	sc1022:26698-26881	801.783	256.568	96.3329	14.2808	4.97779	7.30876	32.2689
XLOC_000858	NA	sc1022:34180-37473	48.9235	32.7405	31.8308	24.6539	35.6914	49.7762	50.167
XLOC_000859	NA	sc1022:38307-40217	0.554306	10.0431	14.2879	8.42555	6.02458	2.52988	4.2324
XLOC_000860	MELLI_sc10221.1	sc10221:333-750	0	0	0	0.453244	0	0	0
XLOC_000861	MELLI_sc10223.1	sc10223:903-1374	0	0	1.33599	0.251261	0.137964	0.143536	0.139267
XLOC_000862	NA	sc10223:1999-2179	3.158	0	0	18.3041	6.57721	5.7839	15.0242
XLOC_000863	NA	sc10227:196-285	187.571	0	0	0	0	0	12.6449
XLOC_000864	MELLI_sc10228.1	sc10228:1156-1321	0	0	0	0	0	0	0
XLOC_000865	MELLI_sc1023.2	sc1023:28485-33005	82.9276	44.4818	65.5002	89.0402	71.8612	50.2917	42.3487
XLOC_000866	MELLI_sc1023.4	sc1023:16389-18209	0	0	0	0	0	0	0
XLOC_000867	MELLI_sc1023.3	sc1023:19844-21741	0	0	0	0	0	0	0
XLOC_000868	MELLI_sc1023.1	sc1023:24696-28338	10.9894	11.7718	7.42455	14.262	14.2438	13.2665	11.4282
XLOC_000869	NA	sc1023:24696-28338	1.63975	4.24775	2.52118	1.60627	1.89486	2.16209	1.57753
XLOC_000870	NA	sc1023:24696-28338	1.27517	4.5108	8.25183	2.87202	3.20887	2.62968	2.0224
XLOC_000871	NA	sc1023:28485-33005	87.5574	0	104.263	48.9816	62.2119	58.0866	50.4021
XLOC_000872	NA	sc1023:34171-34610	0.344504	3.55664	1.78931	2.60183	2.06352	1.6246	2.53861
XLOC_000873	MELLI_sc10231.1	sc10231:1588-2041	0	0	0	0	0	0	0
XLOC_000874	MELLI_sc10232.1	sc10232:1712-2174	8.12948	7.64556	10.1699	11.6379	12.965	18.9071	32.4758
XLOC_000875	NA	sc10232:0-369	8.87655	5.70486	18.8902	14.4377	19.0082	40.3534	62.9018
XLOC_000876	NA	sc10232:1712-2174	3.0576	3.88445	8.82839	2.63686	10.3966	16.9125	26.8185
XLOC_000877	MELLI_sc10235.1	sc10235:1060-1507	0	0	0	0	0	0	0
XLOC_000878	NA	sc10237:0-533	5.24759	11.1437	27.8484	25.5527	28.0086	21.9096	19.8784
XLOC_000879	NA	sc10238:1886-2167	6.21306	8.8713	0	4.83346	2.42467	2.19409	2.96719
XLOC_000880	NA	sc10238:0-123	47.4758	0	0	30.1897	10.4085	7.40383	27.0474
XLOC_000881	NA	sc10238:206-581	4.77382	0	0	3.97888	1.91225	1.97075	2.0708
XLOC_000882	NA	sc10238:650-812	19.0215	66.8251	14.9034	0	10.0591	7.41589	12.9017
XLOC_000883	NA	sc10238:897-1120	5.99824	0	0	0	1.34364	3.11725	2.95056
XLOC_000884	MELLI_sc1024.2	sc1024:5794-7657	38.706	33.9592	14.2623	17.2498	13.3844	17.0037	22.8585
XLOC_000885	MELLI_sc1024.3	sc1024:13913-18780	20.8728	3.24639	12.1632	9.77281	7.44432	2.43777	1.91395
XLOC_000886	MELLI_sc1024.6	sc1024:36453-37647	0.407673	0	0.437059	0	0.143388	0.211982	0.151253
XLOC_000887	MELLI_sc1024.1	sc1024:25-367	0	0	0	0	0	0	0
XLOC_000888	MELLI_sc1024.4	sc1024:20701-29709	0.84215	1.22782	0	0.0958665	2.35575	15.8079	11.5636
XLOC_000889	MELLI_sc1024.5	sc1024:31676-34796	36.0562	97.2905	182.31	195.215	187.318	143.941	101.969
XLOC_000890	NA	sc1024:13211-13428	16.4903	0	5.48009	5.99247	6.80735	8.72535	15.5883
XLOC_000891	NA	sc1024:13913-18780	13.3778	0	10.5052	11.477	2.1042	0.704358	2.04884
XLOC_000892	NA	sc1024:20701-29709	0.72876	1.26816	0.987083	0.0858551	1.89117	11.3284	8.36658
XLOC_000893	NA	sc1024:20701-29709	0.874213	1.19598	0.508842	0.299794	3.18964	19.4677	13.8131
XLOC_000894	NA	sc1024:20701-29709	0.191237	0	0.980622	0.0867985	0.746935	3.86675	2.7431
XLOC_000895	NA	sc1024:20701-29709	0.119913	1.30271	0	0	0.730581	2.2026	1.08952
XLOC_000896	NA	sc1024:20701-29709	0.0748609	0.805559	0	0	0.0587094	0	0.0683852
XLOC_000897	NA	sc1024:20701-29709	0	0	0	0	0.0702959	0.624	0.278507
XLOC_000898	NA	sc1024:29981-30370	0	0	0	0	0	0.838258	1.44108
XLOC_000899	NA	sc1024:30816-31445	0.0193754	0	0	0	0.133219	1.58652	1.82128
XLOC_000900	NA	sc1024:31676-34796	2.7352	20.746	9.56536	14.0243	11.322	10.7192	7.30927
XLOC_000901	MELLI_sc10240.1	sc10240:88-434	0	0	0	0	0	0	0
XLOC_000902	MELLI_sc10241.1	sc10241:150-519	0	0	0	0	0	0	0.0665255
XLOC_000903	NA	sc10243:1857-2013	0	76.3522	39.6171	61.624	43.0509	23.2659	9.90221
XLOC_000904	MELLI_sc10246.1	sc10246:1493-2033	0	0	0	0	0.0439268	0	0
XLOC_000905	MELLI_sc10247.1	sc10247:42-498	0	0	0	0	0	0	0
XLOC_000906	MELLI_sc10249.1	sc10249:103-839	0	0	0	0	0	0.0237178	0.0201109
XLOC_000907	MELLI_sc1025.10	sc1025:25402-25741	0	0	0	0	0	0.0719142	0
XLOC_000908	NA	sc1025:34466-35440	4.68839	5.12051	4.52769	4.14081	4.3806	4.45484	4.49286
XLOC_000909	MELLI_sc1025.4	sc1025:35708-36596	4.9789	0	8.79862	2.23828	1.7645	1.23447	2.21608
XLOC_000910	MELLI_sc1025.2	sc1025:36680-37594	2.03246	0	0	1.04794	0.871475	0.803083	1.13907
XLOC_000911	MELLI_sc1025.3	sc1025:37688-38091	0.098801	0	0	0	0	0.412568	0
XLOC_000912	MELLI_sc1025.1	sc1025:38231-38962	1.40157	0	3.54348	1.6278	0.721266	0.71351	0.660655
XLOC_000913	MELLI_sc1025.20	sc1025:7052-9106	3.0537	3.68367	4.90061	5.48429	5.17768	5.14971	5.52871
XLOC_000914	MELLI_sc1025.21	sc1025:10053-10958	17.6603	46.044	4.6994	0	0	0.703893	5.67927
XLOC_000915	MELLI_sc1025.19	sc1025:11052-11304	33.3608	0	0	0	0	0.5223	11.6731
XLOC_000916	MELLI_sc1025.18	sc1025:11581-13134	22.7993	0	0	0	0	0.148517	7.7498
XLOC_000917	MELLI_sc1025.17	sc1025:11581-13134	3.18829	4.00297	1.90766	5.67686	5.21289	5.85017	6.45306
XLOC_000918	MELLI_sc1025.15	sc1025:13185-13551	6.44591	7.74801	4.67049	12.6825	10.5808	10.6196	10.6634
XLOC_000919	MELLI_sc1025.16	sc1025:14514-15380	19.2093	35.8253	5.28214	0	0	0.0860515	5.16754
XLOC_000920	MELLI_sc1025.14	sc1025:15468-15724	27.6846	0	14.737	1.50757	0	0.622975	11.7229
XLOC_000921	MELLI_sc1025.13	sc1025:15999-16248	16.7073	36.1576	0	0	0	0.323527	7.4143
XLOC_000922	MELLI_sc1025.12	sc1025:18510-18760	16.1081	0.00212082	0	0	0	0.333011	3.67693
XLOC_000923	MELLI_sc1025.9	sc1025:18876-19372	22.6305	0	0.00234585	0	0	0.588661	4.88065
XLOC_000924	MELLI_sc1025.11	sc1025:26507-27549	0	0	0	0	0	0	0
XLOC_000925	MELLI_sc1025.8	sc1025:27698-28549	0	0	0	0	0	0.0190572	0
XLOC_000926	MELLI_sc1025.7	sc1025:28612-28769	0	0	0	0	0	0.764578	0
XLOC_000927	NA	sc1025:7052-9106	0.156884	0	1.75634e-05	0.346794	0.0721094	0.22629	0.144797
XLOC_000928	NA	sc1025:10053-10958	4.07028	10.7016	2.34552	0	0	0.209052	1.44675
XLOC_000929	NA	sc1025:11052-11304	6.78962	16.9188	0	0	0	0.873854	2.87577
XLOC_000930	NA	sc1025:11383-11513	70.6706	146.453	0	0	0	0	20.9292
XLOC_000931	NA	sc1025:11581-13134	1.17186	0.721585	1.62141	0.570424	0.914995	1.32337	1.45215
XLOC_000932	NA	sc1025:13185-13551	0.000100425	0	0	5.18505e-05	0.626589	1.63899	0.757166
XLOC_000933	NA	sc1025:14514-15380	4.59936	1.2692	1.27529	0	0	0.268745	1.74155
XLOC_000934	NA	sc1025:15468-15724	9.23467	14.6743	3.26481	1.22888	0	0.937296	1.10495
XLOC_000935	NA	sc1025:15799-15932	84.8413	0	30.1766	0	0	5.81582	32.2383
XLOC_000936	NA	sc1025:15999-16248	6.6229	0	0	0	0	0.443374	2.8358
XLOC_000937	NA	sc1025:16361-16912	6.903	10.8379	1.16383	0	0	0.232293	2.72649
XLOC_000938	NA	sc1025:18310-18442	83.4677	0	0	0	0	3.72709	14.7853
XLOC_000939	NA	sc1025:18510-18760	5.38917	17.3304	0	0	0	0.179301	3.91616
XLOC_000940	NA	sc1025:18876-19372	6.25746	6.83685	1.38625	0.494908	0	0.184451	2.03584
XLOC_000941	NA	sc1025:21019-21781	9.47126	1.87197	0	0	0.0368421	0.0690953	0.411162
XLOC_000942	NA	sc1025:21892-22379	7.46445	0	0	0	0	0.323082	3.35722
XLOC_000943	NA	sc1025:24067-25161	15.9491	5.30897	0.771641	0.0812655	0.0246179	0	0.291545
XLOC_000944	NA	sc1025:32506-32564	263.37	68402.6	25629.9	3551.91	947.925	558.656	480.371
XLOC_000945	MELLI_sc10252.2	sc10252:1155-2131	0.0413105	0	0	0.205171	0.0460232	0.135203	0.0399074
XLOC_000946	MELLI_sc10252.1	sc10252:77-291	0	0	0	0	0	0	0
XLOC_000947	MELLI_sc10254.1	sc10254:232-492	0	0	0	0	0.182908	0	0
XLOC_000948	NA	sc10254:654-951	2.80534	0	2.14144	1.53879	1.50117	1.64094	2.19029
XLOC_000949	MELLI_sc10258.1	sc10258:0-1302	2800.63	1057.4	269.14	145.828	399.826	360.066	240.192
XLOC_000950	NA	sc10259:251-1288	17.1326	8.31613	3.97323	3.91639	4.01151	5.84244	7.39118
XLOC_000951	MELLI_sc1026.1	sc1026:348-1851	6.89768	6.73158	8.04713	7.11517	5.78463	6.61689	5.75744
XLOC_000952	MELLI_sc1026.2	sc1026:17435-41040	28.3588	38.6776	45.0402	48.7911	50.0827	53.5581	41.1474
XLOC_000953	NA	sc1026:17435-41040	4.59808	16.6976	3.99574	11.626	6.92563	7.84159	4.66587
XLOC_000954	NA	sc1026:17435-41040	35.0192	149.34	44.8536	145.14	71.2482	69.9604	83.7726
XLOC_000955	NA	sc1026:17435-41040	14.3265	26.5825	32.4451	31.4549	22.1274	28.1495	23.0777
XLOC_000956	NA	sc1026:17435-41040	0	23.5194	0	0	0	0	0.771389
XLOC_000957	NA	sc1026:17435-41040	1.94004	3.78446	4.82392	3.67361	3.02722	3.03428	3.23765
XLOC_000958	NA	sc1026:17435-41040	53.3616	471.797	106.11	148.945	101.023	117.429	120.742
XLOC_000959	NA	sc1026:17435-41040	20.1394	52.2427	31.9649	26.1544	38.9568	37.4349	31.6769
XLOC_000960	NA	sc1026:17435-41040	1.07315	0	0	15.1523	11.4737	13.2645	20.5347
XLOC_000961	NA	sc1026:17435-41040	17.1745	171.467	80.4684	36.5909	37.0923	24.0582	57.4517
XLOC_000962	NA	sc1026:17435-41040	0.821497	0	12.7297	4.78545	6.02461	3.9896	7.30219
XLOC_000963	MELLI_sc10260.1	sc10260:1746-2049	0.157651	0	0	0	0	0.124193	0
XLOC_000964	NA	sc10261:7-176	19.7255	63.511	0	0	0	1.62262	3.75965
XLOC_000965	NA	sc10261:1707-1875	16.7836	0	0	4.46686	6.14634	5.67276	5.15097
XLOC_000966	NA	sc10261:1949-2094	36.7406	0	0	0	0	1.47906	1.08233
XLOC_000967	NA	sc10263:1613-2003	4.46121	2.67873	2.9317	3.14018	1.50535	2.14016	1.99236
XLOC_000968	NA	sc10263:163-659	2.53915	0	0.960258	1.85114	0.756018	1.32894	1.15693
XLOC_000969	NA	sc10263:959-1440	7.19073	13.6859	4.80749	5.01903	4.03748	4.28713	4.22556
XLOC_000970	MELLI_sc10264.1	sc10264:1836-2097	0	0	0	0	0.201792	0.532218	0.143415
XLOC_000971	MELLI_sc10265.1	sc10265:1781-1941	0	0	0	0	0	0	0
XLOC_000972	NA	sc10268:820-2124	3.49731	2.94176	0	0.198277	0.170374	0.166647	0.207147
XLOC_000973	NA	sc10268:0-654	2.40243	6.08752	0	1.87693	1.18306	1.2329	1.69489
XLOC_000974	MELLI_sc1027.2	sc1027:8992-10693	5.32974	6.06695	0	1.87044	1.7627	3.15125	6.19567
XLOC_000975	MELLI_sc1027.3	sc1027:15081-15817	0	0	0	0	0.158612	0	0.0276622
XLOC_000976	MELLI_sc1027.1	sc1027:3858-4707	0	0	0	0.119667	0.189029	0.201365	0.066844
XLOC_000977	MELLI_sc1027.4	sc1027:16269-18707	14.5914	8.54393	4.62491	4.29288	4.35891	12.3994	17.6579
XLOC_000978	MELLI_sc1027.5	sc1027:33548-35361	0.141465	0	0	0	0.0126538	0.134605	0.3816
XLOC_000979	NA	sc1027:3858-4707	0	0	0	7.33841	8.79732	23.6002	17.3266
XLOC_000980	NA	sc1027:11318-13229	2.39373	3.68568	3.83944	5.71393	4.7919	4.0349	5.01889
XLOC_000981	NA	sc1027:16269-18707	31.1271	16.1904	7.90811	10.6493	13.6482	24.3552	39.064
XLOC_000982	NA	sc1027:19204-19270	247.632	0	0	160.218	111.678	539.627	692.044
XLOC_000983	NA	sc1027:27261-27369	76.8642	0	0	23.9621	15.1952	19.349	12.2924
XLOC_000984	NA	sc1027:33548-35361	0.137828	0	0.735144	0	0.0944078	0.104321	0.0132641
XLOC_000985	NA	sc1027:40867-40975	44.797	0	0	23.9621	19.0089	15.9202	24.3383
XLOC_000986	MELLI_sc10270.1	sc10270:691-946	0	0	0	0	0	0	0
XLOC_000987	MELLI_sc10271.1	sc10271:1909-2101	0	0	0	0	0	0	0
XLOC_000988	NA	sc10271:899-990	0	0	0	0	0	7.15881	89.5086
XLOC_000989	NA	sc10273:571-2120	4.11203	0.625375	1.1402	2.24991	2.91974	4.55497	4.65596
XLOC_000990	MELLI_sc10275.1	sc10275:1162-1483	0	0	0	0	0	0	0
XLOC_000991	NA	sc10277:1883-2117	3.46684	0	0	0	0.418806	1.05985	10.0514
XLOC_000992	NA	sc10277:2-163	20.5465	68.2993	0	0	3.04787	5.62545	22.4422
XLOC_000993	NA	sc10277:1594-1804	1.17342	0	0	0	0	0.363001	6.81047
XLOC_000994	MELLI_sc10278.1	sc10278:856-1021	0	0	0	0	0	0	0
XLOC_000995	MELLI_sc1028.1	sc1028:15004-20345	1.59347	1.1011	1.06729	2.22831	2.23152	2.64208	4.12344
XLOC_000996	MELLI_sc1028.2	sc1028:40717-40880	0	0	0	0	0	0	0
XLOC_000997	MELLI_sc1028.3	sc1028:4196-4733	0	0	0	0	0	0.0729316	0.0292001
XLOC_000998	NA	sc1028:8496-8710	5.75209	0	5.73601	5.87421	5.3811	6.08421	11.1896
XLOC_000999	NA	sc1028:14261-14926	0.0891636	0	1.33494	2.17695	1.47771	1.22205	1.71718
XLOC_001000	NA	sc1028:15004-20345	0.987434	0	0.871617	1.46175	2.36736	2.21895	3.32009
XLOC_001001	NA	sc1028:15004-20345	0.836363	1.43044	0.359821	1.07051	1.35069	1.42883	2.44541
XLOC_001002	NA	sc10280:458-1973	1.89099	1.2103	2.10639	2.1054	2.62826	2.09149	1.82555
XLOC_001003	MELLI_sc10281.1	sc10281:1048-1510	0.0541158	0	0	0	0	0.0803939	0.196095
XLOC_001004	MELLI_sc10283.1	sc10283:228-438	0	0	0	0	0	0	0
XLOC_001005	MELLI_sc10284.1	sc10284:232-2114	9.28747	0	4.65701	6.22598	5.26646	0.830899	0.758079
XLOC_001006	MELLI_sc10285.1	sc10285:70-599	0	0	0	0	0.187656	0.650678	1.65244
XLOC_001007	MELLI_sc10285.2	sc10285:992-1538	0	0	0	0	0	0	0.0307086
XLOC_001008	NA	sc10285:1790-2042	0.133353	0	6.5541	1.28881	1.02357	2.5933	2.63998
XLOC_001009	NA	sc10287:2-217	3.70632	0	5.64883	12.3536	6.85524	10.6619	14.9181
XLOC_001010	NA	sc10287:1743-2102	77.0634	420.368	333.272	276.994	187.657	58.7636	62.712
XLOC_001011	NA	sc10289:1459-1842	0.360122	0	0	2.16229	1.72215	2.04199	3.08008
XLOC_001012	MELLI_sc1029.3	sc1029:1010-2670	0.105215	0.866067	0	0.207757	0.0841716	0.0753939	0.0767023
XLOC_001013	MELLI_sc1029.2	sc1029:36516-40385	4.59483	105.926	150.364	179.756	159.657	124.629	98.5321
XLOC_001014	MELLI_sc1029.4	sc1029:6284-11629	0.0696643	0	0	0.0278724	0.050913	0.0090704	0.00747915
XLOC_001015	MELLI_sc1029.5	sc1029:23294-25680	13.5878	35.0912	56.1304	61.5152	55.8086	49.5775	41.8545
XLOC_001016	MELLI_sc1029.1	sc1029:36516-40385	11.634	31.5021	42.3198	39.8115	50.2523	36.8514	33.3173
XLOC_001017	NA	sc1029:12003-12314	2.5034	0	0	2.01317	2.23578	2.4248	3.0521
XLOC_001018	NA	sc1029:12642-12801	12.8981	63.2993	30.5095	10.843	6.2919	9.90064	14.8353
XLOC_001019	NA	sc1029:14433-14554	27.3837	0	0	0	0	0	0
XLOC_001020	NA	sc1029:14604-15017	2.87279	0	0	0.756387	0.104093	0.0675791	0.202654
XLOC_001021	NA	sc1029:15073-17048	4.70425	2.84989	0.388182	0.21254	0.0649064	0.0151628	0.275317
XLOC_001022	NA	sc1029:18745-21296	3.84093	1.2587	0.29299	0.0987057	0.0308603	0.0854729	0.232655
XLOC_001023	NA	sc1029:21416-21609	33.8124	32.2313	0	0	0	0	3.15443
XLOC_001024	NA	sc1029:22124-22387	12.3305	11.9728	0	0	0.29286	0	1.3252
XLOC_001025	NA	sc1029:22507-22873	28.3287	23.019	0	0.971	0.086944	0.0768434	1.84563
XLOC_001026	NA	sc1029:23294-25680	1.65899	0.895045	2.83171	4.59672	4.90804	3.3929	2.78715
XLOC_001027	NA	sc1029:25757-25979	3.55206	85.8587	29.6782	52.016	40.9878	45.9223	41.1407
XLOC_001028	NA	sc1029:27685-28981	3.16889	16.3049	21.654	29.4134	25.8202	22.7926	18.8197
XLOC_001029	NA	sc1029:31665-32947	3.18329	15.7363	24.8582	28.7885	24.9764	22.7492	17.7087
XLOC_001030	NA	sc1029:36516-40385	3.93174	15.3542	10.846	23.5061	19.8835	15.7076	16.7508
XLOC_001031	MELLI_sc10293.1	sc10293:488-717	0	0	0	0	0	0	0
XLOC_001032	MELLI_sc10294.1	sc10294:1873-2083	0	0	0	0	0	0	0
XLOC_001033	MELLI_sc10295.1	sc10295:835-1650	0	0	0	0.116174	0.0548006	0	0
XLOC_001034	NA	sc10298:1327-1590	2.57966	0	0	0	1.02912	0.560919	0.601197
XLOC_001035	MELLI_sc103.1	sc103:4843-5919	0.965566	3.45519	8.66584	5.06619	5.12403	4.19105	3.68198
XLOC_001036	NA	sc103:20058-20735	39.3631	16.3953	12.3198	12.5386	16.5039	27.5826	38.7972
XLOC_001037	MELLI_sc103.4	sc103:22584-29401	129.194	265.045	230.603	53.3721	62.406	126.42	137.275
XLOC_001038	MELLI_sc103.7	sc103:59645-60881	36.3037	32.4156	58.0983	42.5102	71.2147	140.864	222.745
XLOC_001039	MELLI_sc103.2	sc103:9379-10588	0	0	0	5.89176	1.5172	1.35231	2.09176
XLOC_001040	MELLI_sc103.5	sc103:35206-38964	14.2993	6.14891	10.9947	11.6884	13.3952	13.465	13.4634
XLOC_001041	MELLI_sc103.6	sc103:54953-57002	76.0157	37.153	34.7923	33.7836	35.4459	43.4767	55.4164
XLOC_001042	MELLI_sc103.8	sc103:62547-64107	0	0	0	0	0	0	0
XLOC_001043	MELLI_sc103.9	sc103:71303-74303	7.14164	1.07212	3.13534	2.02654	1.33223	1.31549	3.33376
XLOC_001044	MELLI_sc103.10	sc103:74918-78900	3.89418	1.20555	1.0069	1.10914	0.729477	0.627049	2.02321
XLOC_001045	NA	sc103:1638-4800	48.896	15.3508	10.8107	9.87205	8.38062	5.85799	6.4073
XLOC_001046	NA	sc103:8143-8951	1.67669	1.57496	1.63103	1.68718	1.86158	2.40701	2.33433
XLOC_001047	NA	sc103:9379-10588	0	1.08565	1.6374	0.971482	1.03443	1.92923	2.42746
XLOC_001048	NA	sc103:9379-10588	0	47.0293	0	2.93964	4.59462	7.44256	10.3258
XLOC_001049	NA	sc103:13325-14101	4.23119	2.93567	4.12047	2.03385	3.2531	4.69632	5.45706
XLOC_001050	NA	sc103:15661-16392	14.5403	9.90852	4.43924	4.92111	7.55313	11.0685	13.7891
XLOC_001051	NA	sc103:17814-18564	17.907	12.4686	5.89574	7.23713	7.94963	13.544	16.6995
XLOC_001052	NA	sc103:20994-21359	23.1394	25.1003	5.62129	9.36685	12.9426	14.2569	23.7171
XLOC_001053	NA	sc103:22584-29401	400.64	689.955	203.592	158.287	131.312	242.431	387.554
XLOC_001054	NA	sc103:22584-29401	28.9077	33.5271	7.07803	10.1861	13.2919	16.9967	26.9627
XLOC_001055	NA	sc103:22584-29401	181.303	193.233	41.3443	100.692	81.0699	142.589	184.574
XLOC_001056	NA	sc103:22584-29401	16.9042	3.49513	6.4624	6.26022	8.29858	11.3574	15.987
XLOC_001057	NA	sc103:29720-30527	15.02	25.3556	26.0546	29.8687	31.0409	26.7365	20.3701
XLOC_001058	NA	sc103:30717-30832	119.355	203.572	556.639	295.993	230.577	237.352	251.257
XLOC_001059	NA	sc103:30887-31542	32.0495	47.0388	67.0284	41.8367	43.1279	43.889	40.2494
XLOC_001060	NA	sc103:31598-31731	220.298	389.791	30.1766	141.779	102.916	146.888	228.317
XLOC_001061	NA	sc103:31781-32390	19.561	13.4335	4.98907	5.66646	9.31841	15.6259	20.7152
XLOC_001062	NA	sc103:32734-33828	27.1672	22.6791	63.3533	65.8789	53.5426	50.614	41.0337
XLOC_001063	NA	sc103:33900-34850	19.5012	48.7314	41.9293	67.626	49.7813	43.708	28.8524
XLOC_001064	NA	sc103:35206-38964	5.64695	8.36088	13.6079	11.1172	2.28507	4.69353	5.33994
XLOC_001065	NA	sc103:35206-38964	38.3545	69.091	77.1563	66.5472	43.443	47.8686	36.0011
XLOC_001066	NA	sc103:35206-38964	2.3768	2.18521	3.66916	2.15206	2.3785	2.65406	2.06756
XLOC_001067	NA	sc103:35206-38964	1.05743	4.36051	0.495732	2.09083	1.10745	0.907137	0.886869
XLOC_001068	NA	sc103:39550-41201	9.30472	4.21052	6.91947	4.59276	5.01601	5.58123	5.49537
XLOC_001069	NA	sc103:41777-42664	12.6273	13.9907	4.61211	2.59313	5.01855	3.97207	3.82043
XLOC_001070	NA	sc103:43705-43917	12.3316	0	0	15.1757	13.2667	13.9909	16.4461
XLOC_001071	NA	sc103:44479-45685	9.85124	8.4255	4.41385	5.08434	4.11266	3.51395	3.94096
XLOC_001072	NA	sc103:46111-46306	18.7356	35.1618	33.2271	8.55635	22.5447	15.0063	18.0802
XLOC_001073	NA	sc103:46934-48204	9.649	8.07912	5.86754	4.43281	4.07496	3.81486	3.8757
XLOC_001074	NA	sc103:48719-49177	2.78407	0	0	0	0.166407	0.100259	0.0405334
XLOC_001075	NA	sc103:50823-51339	5.11698	3.04	0	0	0.135661	0.0856369	0.436105
XLOC_001076	NA	sc103:52192-53938	2.16781	1.23619	5.05207	5.83819	4.61634	0.273012	1.21567
XLOC_001077	NA	sc103:54447-54864	0.339419	0	0	3.54244	3.05334	0.496476	1.16184
XLOC_001078	NA	sc103:54953-57002	9.05858	14.8083	5.4141	8.74968	7.17018	8.41114	11.582
XLOC_001079	NA	sc103:71303-74303	2.13063	2.89556	0	0.173997	0.607053	0.874465	1.7855
XLOC_001080	NA	sc103:71303-74303	0	0	0	0.000118282	0.000489854	0.000167856	0.000517724
XLOC_001081	NA	sc103:71303-74303	0.143154	0	0	0.0825686	0.268158	0.21962	0.428723
XLOC_001082	NA	sc103:74397-74853	6.39531	0	2.781	3.08295	1.50749	1.82532	3.48424
XLOC_001083	NA	sc103:74918-78900	85.2636	0	99.9742	35.3166	6.71157	16.3309	84.6916
XLOC_001084	NA	sc103:74918-78900	52.4727	0	0	0	2.0861	0.198223	34.9735
XLOC_001085	NA	sc103:74918-78900	1.45168	0	1.77205	0.441791	0.231757	0.40138	0.662833
XLOC_001086	NA	sc103:74918-78900	1.97559	2.53958	0.000277936	0.698405	0.210359	0.375979	0.826479
XLOC_001087	NA	sc103:79005-82114	4.73317	12.5734	4.01939	1.6112	0.976206	1.20417	2.45309
XLOC_001088	NA	sc103:82415-84236	1.312	1.04059	0.926664	0.680659	0.446564	0.362752	0.767938
XLOC_001089	NA	sc103:84307-85164	0.575915	0	0	0.365257	0.313833	1.32086	1.28489
XLOC_001090	NA	sc1030:8145-9383	4.71682	4.39642	8.63861	9.94559	7.44469	6.31005	12.4668
XLOC_001091	MELLI_sc1030.2	sc1030:16337-19261	10.7102	8.93054	18.8014	8.63135	7.39171	9.30837	12.2274
XLOC_001092	MELLI_sc1030.4	sc1030:24871-27454	15.8298	53.6208	18.5131	13.5217	14.7175	24.0132	30.3184
XLOC_001093	MELLI_sc1030.5	sc1030:27601-30694	20.2024	24.2058	18.5625	21.1862	21.2545	16.6129	12.3191
XLOC_001094	MELLI_sc1030.6	sc1030:36397-39120	5.14434	4.54374	2.96214	4.59571	1.71141	2.75415	3.22305
XLOC_001095	MELLI_sc1030.8	sc1030:11182-12595	0.00836176	0	0	0	0	0	0
XLOC_001096	MELLI_sc1030.7	sc1030:12686-13235	0	0	0	0	0	0	0
XLOC_001097	MELLI_sc1030.1	sc1030:13310-15876	0	0	0	0	0.00692047	0.00612889	0.00490798
XLOC_001098	MELLI_sc1030.3	sc1030:16337-19261	6.38323	9.1186	1.66319	3.94726	4.3843	4.25741	4.82339
XLOC_001099	NA	sc1030:6915-7537	5.4084	6.50878	0.50467	0.37992	0.138604	0.0911733	2.02463
XLOC_001100	NA	sc1030:7807-8083	15.8122	0	3.48658	13.0813	9.86871	6.8121	22.7792
XLOC_001101	NA	sc1030:22386-22928	12.4317	2.80747	3.73788	6.14476	6.50748	5.69241	8.35864
XLOC_001102	NA	sc1030:30763-32029	6.26838	9.71007	10.7507	11.0198	8.37192	2.31402	3.85933
XLOC_001103	MELLI_sc10300.1	sc10300:1697-2035	0	0	0	0	3.20545e-05	4.73587e-05	0.748084
XLOC_001104	NA	sc10300:0-225	0	0	0	3.65854	3.20611	10.069	8.81162
XLOC_001105	NA	sc10300:1697-2035	0	0	0	0	2.7863	5.74249	5.21339
XLOC_001106	MELLI_sc10301.1	sc10301:129-411	0	0	0	0	0	0	0
XLOC_001107	NA	sc10302:0-385	0.0888862	5.72689	2.31565	5.42509	6.0538	5.14307	3.95039
XLOC_001108	NA	sc10302:1704-2084	32.4158	0	11.8952	10.3816	5.80051	6.28523	10.7794
XLOC_001109	MELLI_sc10303.1	sc10303:1020-1340	0	0	0	0	0	0	0
XLOC_001110	MELLI_sc10305.1	sc10305:1289-1517	0	0	0	0	0	0	0
XLOC_001111	NA	sc10306:967-1237	8.23072	0	0	5.05126	4.1199	4.02303	3.32998
XLOC_001112	NA	sc10307:1252-1895	5.59909	0	1.91244	1.98907	3.61323	3.8057	5.91303
XLOC_001113	NA	sc10307:1973-2039	261.053	0	0	0	158.498	107.257	236.94
XLOC_001114	MELLI_sc10308.1	sc10308:895-1826	0	0	0	0	0	0	0
XLOC_001115	MELLI_sc1031.1	sc1031:14580-20510	36.8874	17.6805	29.2768	37.0711	31.482	28.4911	28.1794
XLOC_001116	MELLI_sc1031.3	sc1031:23357-27017	7.32149	3.54157	4.99232	6.12348	5.89056	5.39988	6.39509
XLOC_001117	MELLI_sc1031.5	sc1031:30775-38024	9.98104	15.2271	26.4893	35.6245	31.1214	20.8769	17.1461
XLOC_001118	MELLI_sc1031.6	sc1031:41775-44027	0.441337	0.644712	9.7884	6.25679	5.86217	1.57205	0.878362
XLOC_001119	MELLI_sc1031.2	sc1031:20655-23032	1.04067	1.75681	4.32305	2.7873	2.88378	3.90974	7.25935
XLOC_001120	MELLI_sc1031.4	sc1031:30775-38024	10.3809	4.23536	11.2055	10.4329	10.2248	8.19912	8.33826
XLOC_001121	NA	sc1031:5551-6818	4.42543	5.04427	7.11048	7.86977	9.65118	12.4315	20.6484
XLOC_001122	NA	sc1031:8975-10787	8.324	8.76515	4.12216	4.96249	4.85704	4.53914	5.15925
XLOC_001123	NA	sc1031:10860-11901	3.47817	6.76032	0.925426	1.88383	2.45217	2.01516	2.40457
XLOC_001124	NA	sc1031:12116-12603	0.577441	0	3.40654	0.814372	1.70654	1.66249	2.1592
XLOC_001125	NA	sc1031:12672-13254	5.42692	5.02374	4.645	5.05796	3.50161	4.07686	4.41769
XLOC_001126	NA	sc1031:13333-14221	3.40991	2.45625	2.75313	1.80673	2.54881	2.22724	2.3839
XLOC_001127	NA	sc1031:20655-23032	0.0895151	0	1.01346	0.333853	0.411757	0.746662	1.28273
XLOC_001128	NA	sc1031:27076-27575	10.2788	3.21406	2.61492	7.10873	7.79723	7.21644	7.79642
XLOC_001129	MELLI_sc10310.1	sc10310:207-491	0	0	0	0	0	0	0
XLOC_001130	MELLI_sc10311.1	sc10311:1308-2052	2.74147	0	0.563998	2.80232	0.937544	1.70066	2.27865
XLOC_001131	NA	sc10311:34-584	1.673	0	2.02949	0.875225	0.895655	0.678963	1.13608
XLOC_001132	NA	sc10314:3-401	4.19176	0	2.52152	3.84706	5.61859	8.10631	7.96685
XLOC_001133	NA	sc10314:466-764	2.30337	0	4.94691	5.29408	5.14146	8.42483	9.63492
XLOC_001134	NA	sc10314:818-1016	1.71052	0	0	7.87347	9.2383	19.0679	21.024
XLOC_001135	NA	sc10314:1066-2072	0.226128	1.30373	0.965718	2.29962	1.48009	2.18657	2.28107
XLOC_001136	MELLI_sc10316.1	sc10316:1187-1367	3.26872	0	11.3187	0	15.1308	9.07924	12.348
XLOC_001137	NA	sc10317:1470-1894	0.0748263	12.8215	0	2.05868	0.653289	0.947009	1.39597
XLOC_001138	MELLI_sc10319.1	sc10319:1784-2016	0	0	0	0	0	0	0
XLOC_001139	MELLI_sc1032.6	sc1032:35036-35423	0	0	0	0	0	0	0
XLOC_001140	MELLI_sc1032.7	sc1032:35519-36260	0	0	0	0	0	0	0
XLOC_001141	MELLI_sc1032.5	sc1032:36344-36500	0	0	0	0	0	0	0
XLOC_001142	MELLI_sc1032.4	sc1032:40603-40944	0	0	0	0	0	0	0.0852153
XLOC_001143	MELLI_sc1032.1	sc1032:4117-4756	0.176347	0	0	0	0.0953305	0.136435	0.0240714
XLOC_001144	MELLI_sc1032.2	sc1032:6400-6844	0.411962	0	0.879177	0	0.273107	0.280898	0.347363
XLOC_001145	MELLI_sc1032.3	sc1032:23776-25388	0.084841	0	0	0	0.0139907	0.00896828	0.0371566
XLOC_001146	NA	sc1032:4117-4756	27.7503	0	0	0	10.5072	6.87915	16.3924
XLOC_001147	NA	sc1032:5876-6106	2.77977	0	0	1.55108	0.611479	1.99567	2.20198
XLOC_001148	NA	sc1032:12009-12225	1.08156	0	7.3955	0	2.53654	3.40425	4.52146
XLOC_001149	NA	sc1032:12369-12540	1.9082	0	0	8.81467	0.827621	1.46295	9.44309
XLOC_001150	NA	sc1032:28128-28843	2.15972	1.86053	0	0	0.276935	0.177076	0.444688
XLOC_001151	NA	sc10322:1263-2066	12.6784	25.415	27.2895	29.0504	24.9734	27.3375	32.7008
XLOC_001152	MELLI_sc10324.1	sc10324:1496-1683	0	0	0	0	0	0	0
XLOC_001153	MELLI_sc10324.2	sc10324:1752-2055	0	0	0	0	0	0	0
XLOC_001154	MELLI_sc10326.1	sc10326:312-693	0	0	0	0	0	0	0
XLOC_001155	NA	sc10329:1201-1617	16.0483	3.93884	6.51859	8.27074	12.0226	11.4341	12.8806
XLOC_001156	NA	sc10329:1687-1877	46.846	34.0021	64.0497	46.4623	33.6466	33.9494	37.4026
XLOC_001157	MELLI_sc1033.2	sc1033:9709-10481	0	0	0	0	0.0658944	0.286743	0.267177
XLOC_001158	MELLI_sc1033.4	sc1033:34476-34794	0	0	0	0	0	0.102022	0.245268
XLOC_001159	MELLI_sc1033.1	sc1033:6067-9118	0.0331449	1.29244	0	0.435838	0.492352	0.485542	0.719093
XLOC_001160	MELLI_sc1033.3	sc1033:22010-23796	17.3296	14.6832	16.4234	22.9725	21.9177	18.0628	15.3194
XLOC_001161	NA	sc1033:6067-9118	0	0	1.95314	0.993047	0.915394	0.562569	1.43621
XLOC_001162	NA	sc1033:6067-9118	1.20402	153.388	0	10.1994	4.00466	6.9876	19.4315
XLOC_001163	NA	sc1033:6067-9118	0	20.7064	0	0	0.650087	1.20327	2.3575
XLOC_001164	NA	sc1033:12907-14479	3.40791	0.614875	0.360689	0.85762	0.502246	0.780419	0.673225
XLOC_001165	NA	sc1033:15390-16962	3.48445	0	0.928015	0.772723	0.620223	0.768231	0.577651
XLOC_001166	NA	sc1033:19690-21285	152.197	73.7359	12.9623	2.19047	0.794788	1.98271	6.0031
XLOC_001167	NA	sc1033:22010-23796	0.954657	14.6566	1.43847	0.389984	1.86374	1.95626	0.747552
XLOC_001168	NA	sc1033:22010-23796	1.12856	0	3.41844	2.32175	1.42887	1.56141	1.47424
XLOC_001169	MELLI_sc10331.1	sc10331:1638-2036	0	0	0	0	0	0	0
XLOC_001170	MELLI_sc10333.1	sc10333:883-1792	0	0	0	0	0	0	0
XLOC_001171	MELLI_sc10334.1	sc10334:1495-1958	0	0	0	0	0.20713	1.16872	1.48559
XLOC_001172	MELLI_sc10337.1	sc10337:1126-1411	0	0	0	0	0	0	0
XLOC_001173	MELLI_sc10338.1	sc10338:1049-1786	0	0	0	0	0	0	0
XLOC_001174	NA	sc10338:843-918	575.884	0	0	0	177.415	145.32	285.978
XLOC_001175	MELLI_sc1034.1	sc1034:10289-19304	129.714	123.951	304.39	227.093	235.544	204.307	145.401
XLOC_001176	MELLI_sc1034.4	sc1034:40771-40927	0	0	0	0	0	0	0
XLOC_001177	MELLI_sc1034.5	sc1034:8264-8474	0	0	0	0	0	0	0
XLOC_001178	MELLI_sc1034.6	sc1034:9048-9354	0	0	0	0	0	0	0
XLOC_001179	MELLI_sc1034.2	sc1034:10289-19304	8.31343	9.58751	4.0982	5.22888	5.26147	9.13789	9.56748
XLOC_001180	MELLI_sc1034.3	sc1034:25155-26315	0	0	3.58866	1.04983	1.95533	2.37549	0.966144
XLOC_001181	NA	sc1034:5465-5809	0.863889	7.33946	1.48384	1.6759	3.22878	1.10587	2.23826
XLOC_001182	NA	sc1034:25155-26315	0	0	0.74388	0.279755	1.30975	1.37629	1.08777
XLOC_001183	NA	sc1034:34385-35212	0.393573	1.34802	0	0.487002	0.254416	0.574845	1.05702
XLOC_001184	NA	sc1034:35275-35798	3.07009	0	1.26541	0.474172	0.354445	0.478509	2.40146
XLOC_001185	NA	sc1034:35858-36139	5.98803	9.90351	0	0.938649	1.9728	1.06679	6.1828
XLOC_001186	NA	sc1034:36574-36842	3.76583	0	0	0	0.469228	0	1.66114
XLOC_001187	NA	sc1034:36905-37329	1.91904	0	0	0.359074	0.191897	0.234938	0.652281
XLOC_001188	NA	sc1034:37381-38176	1.75723	1.60949	0	0	0.165969	0.133244	0.503531
XLOC_001189	NA	sc10340:451-816	7.96566	0	10.3748	6.17016	5.02855	5.90153	5.65517
XLOC_001190	MELLI_sc10344.1	sc10344:1299-1598	0	0	0	0	0	0	0
XLOC_001191	MELLI_sc10346.1	sc10346:1236-1472	0	0	0	0	0	0	0
XLOC_001192	NA	sc10347:1410-1903	1.88707	0	1.31401	2.09231	1.58413	1.18836	2.07165
XLOC_001193	NA	sc10347:98-389	2.54456	10.1802	2.26238	1.7025	2.01182	2.79346	3.52691
XLOC_001194	NA	sc10347:673-958	0.834425	0	0	0.9025	1.17986	1.65133	2.36127
XLOC_001195	NA	sc1035:9808-10250	0	14.3625	38.5128	37.8012	17.9375	9.81193	4.51355
XLOC_001196	NA	sc1035:10487-11109	0	84.0592	82.5731	84.0462	40.7272	21.8528	12.3051
XLOC_001197	NA	sc1035:12748-13785	0.0108309	66.9881	94.5685	76.7076	40.7861	22.8476	11.2613
XLOC_001198	MELLI_sc1035.9	sc1035:20661-22575	0.00543189	39.3905	54.1922	46.5476	25.5252	14.1016	7.28881
XLOC_001199	MELLI_sc1035.13	sc1035:15643-15919	0	0	0	0	0	0.00175454	6.18986
XLOC_001200	MELLI_sc1035.12	sc1035:16327-16872	0.282134	0	0	1.76508	1.08592	1.3048	1.79006
XLOC_001201	MELLI_sc1035.11	sc1035:18652-19289	0	0	0	0	0	0.74345	3.98525
XLOC_001202	MELLI_sc1035.10	sc1035:22864-23448	0	0	0	0	0.451703	2.02004	2.38772
XLOC_001203	MELLI_sc1035.8	sc1035:23534-23934	0	0	0	0	4.86393	3.88051	1.34858
XLOC_001204	MELLI_sc1035.7	sc1035:23534-23934	0	0	0	0	1.02758	6.6805	15.8541
XLOC_001205	MELLI_sc1035.6	sc1035:24013-25386	0	0	0	0	0.0267281	0.288427	1.19931
XLOC_001206	MELLI_sc1035.5	sc1035:25459-26514	0	0	0	0	0.0233808	0.336964	1.07104
XLOC_001207	MELLI_sc1035.4	sc1035:27232-27545	0.371947	0	0	1.83367	1.21185	1.17137	1.07199
XLOC_001208	MELLI_sc1035.3	sc1035:27613-27983	0.388714	0	0	8.26255	7.14297	2.96009	3.68111
XLOC_001209	MELLI_sc1035.2	sc1035:28052-35298	0.246678	0.26912	0.161824	0.799759	1.06244	1.28127	2.11631
XLOC_001210	NA	sc1035:2752-3317	0.0227923	83.1846	104.136	74.6328	38.5274	21.7923	10.3099
XLOC_001211	NA	sc1035:3406-3489	0	861.958	842.085	955.651	377.434	413.138	159.94
XLOC_001212	NA	sc1035:3726-4012	0	62.6163	68.5397	52.5663	33.6328	18.9408	10.4839
XLOC_001213	NA	sc1035:4190-4812	0	17.8291	63.3054	37.5897	19.4498	11.0819	5.95621
XLOC_001214	NA	sc1035:4954-5369	0.115272	68.3041	67.7343	69.0233	37.669	19.1592	10.4383
XLOC_001215	NA	sc1035:5783-6406	0	38.4673	67.4351	51.1848	26.3141	15.3962	7.106
XLOC_001216	NA	sc1035:6464-6542	0	884.499	1586.22	1878.65	920.534	715.07	274.294
XLOC_001217	NA	sc1035:6632-6713	0	842.646	939.326	1117.91	554.756	326.529	155.704
XLOC_001218	NA	sc1035:6952-7026	0	0	2588.62	1074.4	786.923	535.255	224.14
XLOC_001219	NA	sc1035:7092-7238	0	492.465	533.171	409.641	214.312	110.839	60.2383
XLOC_001220	NA	sc1035:7416-7861	0	27.3549	58.8631	40.296	19.6435	9.8416	4.9556
XLOC_001221	NA	sc1035:8278-8932	0.017707	43.6515	75.7765	73.1013	35.6275	19.6227	9.97771
XLOC_001222	NA	sc1035:9021-9101	7.66385	2595.97	989.529	1068.78	574.271	321.865	114.813
XLOC_001223	NA	sc1035:9341-9627	0	60.1296	78.4476	54.0292	32.6482	16.2445	7.05238
XLOC_001224	NA	sc1035:11204-11284	0	2400.55	848.457	782.787	480.377	311.317	115.601
XLOC_001225	NA	sc1035:11519-11592	0	0	3292.07	2740.22	1064.39	480.749	473.534
XLOC_001226	NA	sc1035:11663-11805	0	342.498	612.387	309.365	236.247	105.544	68.1035
XLOC_001227	NA	sc1035:12033-12634	0.022361	29.954	309.857	326.736	146.779	84.8853	22.5353
XLOC_001228	NA	sc1035:14199-14659	0.0320715	0	0	0.618603	0.331304	1.6297	3.54598
XLOC_001229	NA	sc1035:14950-15591	0	0	0	0	0.336623	2.00876	4.72447
XLOC_001230	NA	sc1035:15643-15919	0	0	0	0	0.379898	1.03389	3.0801
XLOC_001231	NA	sc1035:16327-16872	5.39653e-07	0	0	0.232379	0.329056	0.272111	1.05238
XLOC_001232	NA	sc1035:16930-17124	1.23044	0	0	2.98773	6.44699	4.85593	9.28637
XLOC_001233	NA	sc1035:17839-18023	0	0	0	3.25654	1.85362	5.32463	15.0796
XLOC_001234	NA	sc1035:18315-18558	0	0	0	0	0.371601	1.38658	7.30322
XLOC_001235	NA	sc1035:18652-19289	0.019019	0	0	0	0	0.571373	2.15393
XLOC_001236	NA	sc1035:19847-20271	0.184496	0	0.955122	0.685689	0.745	0.891923	1.49531
XLOC_001237	NA	sc1035:20340-20483	0	381.263	578.22	435.766	202.791	154.572	88.1502
XLOC_001238	NA	sc1035:22864-23448	0	0	0	0	0.139742	0.358359	2.00081
XLOC_001239	NA	sc1035:23534-23934	0	0	0	0	7.21155e-05	0.377521	17.715
XLOC_001240	NA	sc1035:24013-25386	0	0	0	0	0.170148	0.148236	0.311988
XLOC_001241	NA	sc1035:25459-26514	0	0	0	0	1.231e-05	0.406459	0.920182
XLOC_001242	NA	sc1035:27232-27545	0.000271298	0	0	0.00965609	0.000149216	0.866201	1.90376
XLOC_001243	NA	sc1035:27613-27983	0.345484	0	2.96768	0	0.866376	1.45468	3.80392
XLOC_001244	NA	sc1035:28052-35298	8.00567e-06	0	0.295202	0	0.0749945	0	0.0220825
XLOC_001245	NA	sc1035:28052-35298	0.013127	0	0	0.280913	0.424024	0.611598	1.01392
XLOC_001246	NA	sc1035:28052-35298	0.368424	0	0	1.36235	1.20305	2.26446	5.07212
XLOC_001247	NA	sc1035:28052-35298	0.154304	0	0.528143	0.328503	0.608033	1.06976	1.80633
XLOC_001248	NA	sc1035:28052-35298	0.210375	0	0	2.98578	1.9961	4.38512	6.31533
XLOC_001249	NA	sc1035:28052-35298	0.201061	2.50164	0.484549	0.528507	1.19288	1.73861	2.88813
XLOC_001250	NA	sc1035:28052-35298	0.464098	0	0	0.992623	1.47248	2.29453	7.26229
XLOC_001251	NA	sc1035:28052-35298	0.340849	0	0.944195	0.000242366	1.54656	1.78325	3.19913
XLOC_001252	NA	sc1035:28052-35298	0.183746	0	0.460474	0.797139	0.808606	1.55714	1.41764
XLOC_001253	NA	sc1035:28052-35298	1.52366	48.1629	7.17636	4.86147	6.12379	7.14124	12.3581
XLOC_001254	NA	sc1035:35700-36042	1.68333	0	1.50417	1.64635	3.29771	4.12617	5.04516
XLOC_001255	NA	sc1035:36375-36815	1.2044	0	0	2.28623	2.54843	2.55935	5.05722
XLOC_001256	MELLI_sc10352.1	sc10352:1860-2027	0	0	0	0	0	0	0
XLOC_001257	MELLI_sc10355.1	sc10355:252-690	0	0	0	0	0	0	0
XLOC_001258	NA	sc10356:11-207	17.2938	72.6121	33.3011	33.6372	27.9051	20.929	20.9975
XLOC_001259	NA	sc10356:278-421	28.7036	0	0	82.4493	76.1436	48.134	50.5712
XLOC_001260	NA	sc10356:1642-1825	30.8585	77.372	88.3217	43.191	48.465	39.5275	39.7131
XLOC_001261	MELLI_sc10357.1	sc10357:1593-1961	0	0	0	0	0	0	0
XLOC_001262	MELLI_sc1036.10	sc1036:20649-21054	0.164321	0	0	0	0.0729568	0.192781	0.156628
XLOC_001263	MELLI_sc1036.9	sc1036:21147-21393	0.436761	0	0	0	0	0	0.346416
XLOC_001264	MELLI_sc1036.7	sc1036:21461-21947	0.187404	0	0	0	0.202811	0.215014	0.504323
XLOC_001265	MELLI_sc1036.8	sc1036:22778-23123	0.151692	0	0	0	0	0.252326	0.196654
XLOC_001266	MELLI_sc1036.6	sc1036:23417-23594	0	0	0	0	0.765969	0	0.511551
XLOC_001267	MELLI_sc1036.5	sc1036:23687-23933	0.145915	0	0	0	0.704324	0.231471	0
XLOC_001268	MELLI_sc1036.3	sc1036:24001-24487	0.0241845	0	0	0	0.0480025	0.0383784	0.124463
XLOC_001269	MELLI_sc1036.4	sc1036:24820-25318	0.0965139	0	0	0	0	0.0439675	0.30219
XLOC_001270	MELLI_sc1036.2	sc1036:483-2052	0	0	0	0	0.0569827	0.11266	0.303078
XLOC_001271	MELLI_sc1036.11	sc1036:9028-10287	0	0	0	0.0566367	0	0	0
XLOC_001272	MELLI_sc1036.1	sc1036:25387-25792	0.265112	0	0	0	0.169497	0.510462	1.44661
XLOC_001273	NA	sc1036:483-2052	0	0	0	0	0.789784	1.242	3.83943
XLOC_001274	NA	sc1036:483-2052	0	0	0	0	0.248091	1.06201	2.7613
XLOC_001275	NA	sc1036:3106-3876	0.0145649	0	0	0	0.209112	0.592402	1.37298
XLOC_001276	NA	sc1036:4116-4617	0	0	0.709028	0	0.397301	0.581793	1.60126
XLOC_001277	NA	sc1036:25919-26443	0.280908	0	0	0	0.132289	0.208745	1.16918
XLOC_001278	NA	sc1036:31630-33688	23.9497	15.4794	11.8583	12.1261	14.3439	15.5444	15.8159
XLOC_001279	MELLI_sc10364.1	sc10364:802-1005	0	0	0	0	0	0	0
XLOC_001280	MELLI_sc10365.1	sc10365:1401-1629	0	0	0	0	0	0	0
XLOC_001281	MELLI_sc10367.1	sc10367:1633-1996	0	0	0	0	0	0	0
XLOC_001282	MELLI_sc10369.1	sc10369:1271-1641	0.280134	0	0	0	0.344135	0.0844071	0.140307
XLOC_001283	MELLI_sc1037.2	sc1037:14945-17450	62.1934	45.0631	22.7779	21.1295	31.197	19.5972	23.1333
XLOC_001284	MELLI_sc1037.3	sc1037:29830-32470	10.9774	3.21809	3.99914	3.9241	2.95109	5.30972	6.47046
XLOC_001285	MELLI_sc1037.7	sc1037:60542-62964	13.784	26.8304	36.7494	38.3007	34.0958	25.7265	19.1293
XLOC_001286	MELLI_sc1037.1	sc1037:4386-4707	0.0602926	0	0	0	0	0	0.0788031
XLOC_001287	MELLI_sc1037.4	sc1037:39902-41362	2.48794	7.97468	9.51433	9.56887	7.81421	6.96136	7.75282
XLOC_001288	MELLI_sc1037.5	sc1037:45206-53454	13.6514	5.46392	4.44868	4.2763	4.51598	5.40906	5.36968
XLOC_001289	MELLI_sc1037.6	sc1037:54191-60399	4.90936	7.25349	12.5888	14.3352	12.2648	9.98753	7.92837
XLOC_001290	NA	sc1037:13589-14287	0.447127	0	3.84199	2.82259	2.01996	1.5472	1.92086
XLOC_001291	NA	sc1037:29005-29721	3.57617	0	0	0.451461	1.13646	1.54931	1.91072
XLOC_001292	NA	sc1037:32994-34098	2.56943	4.21216	3.15004	3.49732	3.96374	6.4442	8.64241
XLOC_001293	NA	sc1037:39902-41362	1.629	9.62237e-05	4.95155	7.72373	6.74612	4.90427	7.25702
XLOC_001294	NA	sc1037:39902-41362	0.371431	0.000341698	1.94367	1.654	1.1607	0.910564	1.90013
XLOC_001295	NA	sc1037:41781-42357	19.7643	7.90776	7.55392	5.91364	6.49245	7.54275	7.31185
XLOC_001296	NA	sc1037:43760-44137	6.32515	27.1406	11.9932	27.3613	20.804	21.6373	26.6998
XLOC_001297	NA	sc1037:44212-44724	2.16624	12.8662	9.68267	7.44076	8.11913	5.81115	7.23579
XLOC_001298	NA	sc1037:45206-53454	23.7078	6.95259	7.01735	5.26251	6.18205	8.8865	9.08093
XLOC_001299	NA	sc1037:45206-53454	0.176151	0.229449	0.347559	0.196623	0	0.119917	0.0459029
XLOC_001300	NA	sc1037:45206-53454	4.39905	7.97558	0	0.151715	1.55418	2.34419	2.04623
XLOC_001301	NA	sc1037:45206-53454	0.253519	0.512918	0.0155939	0	0.140499	0.089053	0.0598562
XLOC_001302	NA	sc1037:45206-53454	2.76536	1.74747	0.849084	1.48512	1.27573	1.28964	1.46596
XLOC_001303	NA	sc1037:54191-60399	4.73899	7.21201	16.2766	12.8168	10.1645	8.72099	7.19135
XLOC_001304	NA	sc1037:54191-60399	1.84735	11.4043	7.06538	7.24224	6.51926	5.11752	5.20485
XLOC_001305	NA	sc1037:54191-60399	1.32363	4.8729	8.92331	5.26902	4.22757	2.02969	2.02995
XLOC_001306	NA	sc1037:54191-60399	1.04339	2.46507	3.94195	3.54505	2.62928	1.60163	1.51207
XLOC_001307	MELLI_sc10370.1	sc10370:778-1163	0.0681675	3.07491	0	0.313714	0.125902	0.046575	0.083189
XLOC_001308	MELLI_sc10372.1	sc10372:464-1015	0.0393112	0	7.68636	2.89862	0.660498	0.303465	0.0790598
XLOC_001309	NA	sc10373:233-729	21.6197	17.9603	3.06304	0.2717	0	0.0443331	0.846649
XLOC_001310	MELLI_sc10374.1	sc10374:592-1217	0	0	0	0	0	0	0
XLOC_001311	MELLI_sc10377.1	sc10377:1854-2006	0	0	0	0	0	0	0
XLOC_001312	MELLI_sc10379.1	sc10379:17-371	0	0	0	0	0	0	0
XLOC_001313	MELLI_sc1038.2	sc1038:20287-22687	32.5485	30.5699	20.0362	21.9163	25.2793	31.0168	37.1339
XLOC_001314	MELLI_sc1038.5	sc1038:40301-40823	0	0	0	0	0	0	0
XLOC_001315	MELLI_sc1038.1	sc1038:3750-6916	0	2.36511	1.15484	1.76849	1.25575	1.29698	1.47483
XLOC_001316	MELLI_sc1038.3	sc1038:29573-30628	0	3.50037	0.91495	2.24204	1.46189	0.780958	1.12306
XLOC_001317	MELLI_sc1038.4	sc1038:30690-33006	0	1.13761	1.11417	1.39305	0.762639	0.738991	0.656088
XLOC_001318	NA	sc1038:3750-6916	0	0	3.62719	3.56266	1.58374	1.11774	1.788
XLOC_001319	NA	sc1038:3750-6916	0	5.49362	0.998345	2.15253	0.518446	1.35552	1.74158
XLOC_001320	NA	sc1038:3750-6916	0	1.23915	0.988853	0.14916	0.355643	0.314837	0.406731
XLOC_001321	NA	sc1038:3750-6916	0	0	0	3.09243	1.97324	1.46786	3.46671
XLOC_001322	NA	sc1038:13514-13782	2.76203	0	0	1.07412	0.867383	0.733363	2.09621
XLOC_001323	NA	sc1038:16108-16532	0.992822	0	0	0.359879	0.69372	0.767158	0.930604
XLOC_001324	NA	sc1038:16818-18582	6.42013	2.42054	2.22588	3.05902	2.54176	2.90059	5.76049
XLOC_001325	NA	sc1038:18884-19197	0.360069	0	0	2.80739	2.7097	0.581068	2.09743
XLOC_001326	NA	sc1038:29573-30628	0	0	2.84715	3.7569	2.83616	1.02751	0.993799
XLOC_001327	NA	sc1038:30690-33006	0	1.62992	0.59284	0.703316	0.412021	0.231824	0.270748
XLOC_001328	NA	sc1038:30690-33006	0	2.14414	2.40289	0.901126	0.0831584	0.0906608	0.150506
XLOC_001329	MELLI_sc10381.1	sc10381:500-2025	7.54618	0	4.77981	4.63937	5.99346	6.56956	7.41822
XLOC_001330	NA	sc10381:6-432	6.56706	0	0.946596	3.43241	3.86302	2.58464	4.57843
XLOC_001331	MELLI_sc10382.1	sc10382:1238-1592	0.0421301	0	0	0	0	0	0.0493706
XLOC_001332	MELLI_sc10386.1	sc10386:1694-1957	0	0	0	2.82328	0.26289	1.01412	0.184639
XLOC_001333	MELLI_sc1039.3	sc1039:21311-23283	0.080328	0	0	0	0.0413665	0.141931	0.514221
XLOC_001334	MELLI_sc1039.4	sc1039:24244-26216	0.0914716	0	0.203343	0.494583	0.0370051	0.112388	1.16934
XLOC_001335	MELLI_sc1039.5	sc1039:28135-36118	31.0639	8.68387	7.25827	5.42005	6.33224	5.50451	7.89173
XLOC_001336	MELLI_sc1039.6	sc1039:37316-38687	70.2722	0	24.8063	13.8113	11.3489	3.89772	20.7948
XLOC_001337	MELLI_sc1039.1	sc1039:7599-11443	6.56291	1.94206	4.69579	4.67434	4.77962	7.52222	14.2981
XLOC_001338	MELLI_sc1039.2	sc1039:11492-11946	6.022e-05	0	0	0	1.02571e-05	0	0.123783
XLOC_001339	NA	sc1039:1256-2022	3.70508	0	9.10877	7.16256	6.77923	1.97674	3.41303
XLOC_001340	NA	sc1039:2143-2405	8.33973	15.0644	3.04562	16.3471	11.2867	1.87092	6.27334
XLOC_001341	NA	sc1039:7599-11443	0.341801	0	0	0	0.279884	0.942521	3.71055
XLOC_001342	NA	sc1039:7599-11443	0.313735	5.15929	0.837223	0.304013	0.266177	3.00601	16.0667
XLOC_001343	NA	sc1039:7599-11443	2.6121	5.16912	1.59529	1.60104	1.83105	2.64193	4.27124
XLOC_001344	NA	sc1039:11492-11946	20.9757	0	4.66107	6.47395	54.3329	88.8174	38.0731
XLOC_001345	NA	sc1039:16089-18028	1.59446	0	0.121987	0.137803	0.0863536	0.232831	0.29844
XLOC_001346	NA	sc1039:19637-20743	1.64357	0	0.234415	0.176481	0.20603	0.308194	0.503728
XLOC_001347	NA	sc1039:28135-36118	6.04516	3.13949	1.69045	2.60599	1.71651	0.663484	1.27953
XLOC_001348	NA	sc1039:28135-36118	17.3311	6.19734	2.0759	4.29305	4.31813	2.06097	4.53101
XLOC_001349	NA	sc1039:28135-36118	6.01441	0	4.19097	1.49735	1.43159	0.875876	3.0313
XLOC_001350	NA	sc1039:38806-39685	14.0624	4.2293	7.69061	3.47024	3.85876	2.08895	4.65117
XLOC_001351	NA	sc10391:1824-2011	16.368	35.9091	9.03277	16.3215	20.7532	13.5536	24.6378
XLOC_001352	MELLI_sc10394.1	sc10394:29-261	0	0	0	0	0	0	0
XLOC_001353	MELLI_sc10395.1	sc10395:74-668	0	0	0	0	0	0	0
XLOC_001354	MELLI_sc10397.1	sc10397:1639-1882	0.13889	0	0	3.90364	0	0	0.516426
XLOC_001355	MELLI_sc104.8	sc104:10253-10482	0	0	0	0	0	0	0
XLOC_001356	MELLI_sc104.1	sc104:14503-14732	0	0	0	0	0	0	0
XLOC_001357	MELLI_sc104.2	sc104:30353-49328	189.204	140.993	93.1605	53.9101	59.7614	63.3811	52.1772
XLOC_001358	MELLI_sc104.4	sc104:66925-71664	27.3684	19.4774	7.0547	7.42722	9.1965	18.0948	28.9849
XLOC_001359	MELLI_sc104.3	sc104:30353-49328	0.00655863	3.05304	3.22441	87.402	409.591	396.703	63.9656
XLOC_001360	MELLI_sc104.5	sc104:72599-74652	45.0096	13.7039	10.8034	2.05466	0.376363	0.179753	0.872129
XLOC_001361	MELLI_sc104.6	sc104:83841-84151	0	0	0	0	0	0	0
XLOC_001362	MELLI_sc104.7	sc104:86369-86679	0	0	0	0	0	0	0
XLOC_001363	NA	sc104:30353-49328	7.28732	6.84448	2.09491	3.4732	3.38025	3.28236	3.28161
XLOC_001364	NA	sc104:30353-49328	11.4346	10.8221	7.5914	5.87795	4.22928	5.72614	6.66398
XLOC_001365	NA	sc104:30353-49328	26.4421	35.9008	5.35001	10.5195	9.10923	9.19584	11.6615
XLOC_001366	NA	sc104:30353-49328	8.13146	6.21877	4.50792	4.04699	3.02994	3.8269	3.61106
XLOC_001367	NA	sc104:30353-49328	113.951	0	0	28.9765	43.1063	51.9495	63.3458
XLOC_001368	NA	sc104:30353-49328	10.4284	5.34948	3.96152	3.92107	3.93215	5.2477	3.98088
XLOC_001369	NA	sc104:30353-49328	185.311	0	108.22	36.4054	70.8427	114.406	79.1643
XLOC_001370	NA	sc104:50668-51347	0.466332	0	2.29459	2.29591	1.75656	3.18187	4.37801
XLOC_001371	NA	sc104:51410-53043	4.26357	3.24355	1.46774	1.93975	2.6361	4.7395	5.62248
XLOC_001372	NA	sc104:53101-54211	11.8755	6.24649	2.06032	1.70842	2.47129	4.0462	4.71605
XLOC_001373	NA	sc104:54312-55296	9.30921	4.73868	2.46071	1.21549	1.97574	3.62101	4.46002
XLOC_001374	NA	sc104:55402-58702	10.2802	5.90186	7.12128	5.26508	6.02042	5.81906	6.13602
XLOC_001375	NA	sc104:60710-61086	0.843851	0	8.0068	7.65869	5.27582	3.6991	2.15049
XLOC_001376	NA	sc104:72599-74652	38.6009	15.9379	2.94752	0.771326	0.335212	0.246699	0.810616
XLOC_001377	NA	sc104:72599-74652	23.345	22.4513	2.71218	0.468099	0.156061	0.571507	0.65899
XLOC_001378	NA	sc104:72599-74652	32.265	6.04095	0.856795	1.52932	0.219547	0.167594	0.60433
XLOC_001379	MELLI_sc1040.1		118.003	166.514	282.834	317.456	273.843	230.543	261.822
XLOC_001380	MELLI_sc1040.3	sc1040:25964-27387	40.265	34.2227	3.65689	1.17222	4.40617	13.6889	423.506
XLOC_001381	MELLI_sc1040.4	sc1040:33745-36600	1.44884	2.89315	1.11464	0.47132	0.371222	0.667724	0.911242
XLOC_001382	NA	sc1040:25278-25509	11.4413	64.4589	5.957	0	0	0	2.4355
XLOC_001383	NA	sc1040:28113-28385	2.54448	0	0	2.99188	2.27886	2.90576	2.7039
XLOC_001384	NA	sc1040:28958-29224	3.39245	0	2.91344	5.17529	1.35153	1.47684	2.14228
XLOC_001385	NA	sc1040:29509-29721	5.72222	26.5882	0	6.67848	7.31878	3.30195	4.32482
XLOC_001386	NA	sc1040:31308-31565	3.12605	0	0	2.42616	2.45232	2.0116	1.2615
XLOC_001387	NA	sc1040:32016-32424	1.12032	0	0	0.774703	0.490711	0.816691	0.795273
XLOC_001388	NA	sc1040:33745-36600	0.617074	0	0.319153	0.149316	0.244425	0.232239	0.380684
XLOC_001389	NA	sc1040:38472-39083	1.06185	0	0.690199	0.194871	0.18953	0.479044	0.567136
XLOC_001390	MELLI_sc10401.1	sc10401:1375-1537	0	0	0	0	0	0	0
XLOC_001391	MELLI_sc10402.1	sc10402:1373-1574	0	0	0	0	0	0	0
XLOC_001392	MELLI_sc10404.1		0	0	0	0.254168	0.722561	0.243601	1.12328
XLOC_001393	MELLI_sc10405.1	sc10405:366-699	0	0	0	0	0	0	0.0810595
XLOC_001394	MELLI_sc10408.1	sc10408:621-1821	0	0	0	0	0	0.0243762	0
XLOC_001395	MELLI_sc1041.1	sc1041:3878-5379	6.35819	7.52793	8.16758	9.25639	6.41949	6.40885	5.82904
XLOC_001396	MELLI_sc1041.3	sc1041:26110-29687	17.0542	29.5528	21.1173	30.9084	24.6966	17.5333	13.1492
XLOC_001397	MELLI_sc1041.2	sc1041:23614-26033	11.2332	6.65912	8.47517	8.75742	9.6158	9.6433	7.75028
XLOC_001398	MELLI_sc1041.4	sc1041:40110-40641	0	0	0	0	0	0	0
XLOC_001399	NA	sc1041:21085-21615	0.0254147	0	0	0.707059	0.776925	0.968825	0.764074
XLOC_001400	NA	sc1041:21789-22581	0.0932512	0	0	0.221244	0.607624	0.738648	1.39635
XLOC_001401	NA	sc1041:23614-26033	3.93285	3.58791	2.52592	2.8909	3.10434	3.5159	2.6444
XLOC_001402	NA	sc1041:23614-26033	3.95717	10.0013	3.21187	3.45686	4.50194	4.74756	3.79012
XLOC_001403	MELLI_sc10411.1	sc10411:707-1705	0	0	0	0	0	0	0
XLOC_001404	MELLI_sc10414.1	sc10414:230-455	0	0	0	0	0	0	0
XLOC_001405	NA	sc10415:75-556	7.32526	0	3.47983	2.72973	1.57151	1.43101	1.10909
XLOC_001406	NA	sc10415:1402-1848	3.99603	3.45453	0	0.654836	1.01838	0.803109	1.14245
XLOC_001407	MELLI_sc10417.1	sc10417:527-1838	0.286457	0	0	0.182056	0.0364975	0.0676714	0.291692
XLOC_001408	NA	sc10417:11-400	1.08701	0	0	0	0	0.272184	1.127
XLOC_001409	NA	sc10417:527-1838	1.28737	7.88831	0	0	0.417697	0.0893019	1.06761
XLOC_001410	MELLI_sc10418.1	sc10418:681-1110	0	0	0	0	0	0	0
XLOC_001411	MELLI_sc1042.1	sc1042:4390-5721	5.52163	5.46912	9.37601	51.7324	45.3681	21.4135	19.9573
XLOC_001412	MELLI_sc1042.2		54.635	62.2634	57.4116	55.7599	54.1701	48.2619	43.9778
XLOC_001413	MELLI_sc1042.9	sc1042:36481-36848	0	0	0	0	0	0	0
XLOC_001414	MELLI_sc1042.7	sc1042:36944-37858	0	0	0	0	0	0	0
XLOC_001415	MELLI_sc1042.6	sc1042:38108-38554	0	0	0	0	0	0	0
XLOC_001416	MELLI_sc1042.4	sc1042:22267-24944	21.98	7.45813	9.45109	6.5789	7.75285	7.20577	9.10376
XLOC_001417	MELLI_sc1042.5	sc1042:25044-25444	245.657	64.5784	99.2684	44.2399	48.7899	63.5786	77.856
XLOC_001418	MELLI_sc1042.8	sc1042:35654-36075	0	0	0	0	0	0.0662006	0.0446966
XLOC_001419	NA	sc1042:6569-7436	7.78027	3.96904	5.33475	5.81127	6.4593	8.96723	7.50074
XLOC_001420	NA	sc1042:7496-8898	6.6881	5.80257	5.79488	5.71619	5.81677	7.64838	6.4276
XLOC_001421	NA	sc1042:15315-15684	7.99292	5.03803	5.38277	10.6176	8.51568	9.561	10.1838
XLOC_001422	NA	sc1042:19511-19572	578.961	0	0	225.04	183.055	295.62	321.609
XLOC_001423	NA	sc1042:21825-21882	720.926	0	862.309	278.459	139.242	197.14	482.652
XLOC_001424	NA	sc1042:22267-24944	7.9977	8.46211	1.64798	2.70148	1.76451	2.11672	2.236
XLOC_001425	NA	sc1042:25044-25444	45.0095	0	11.5951	11.6102	13.8811	13.3022	14.7829
XLOC_001426	NA	sc1042:25513-25648	548.585	269.302	315.636	158.037	164.249	128.793	179.036
XLOC_001427	NA	sc1042:25717-26096	28.1787	20.9186	6.67608	9.61806	10.8832	9.02846	9.60418
XLOC_001428	NA	sc1042:26167-26577	9.33653	4.58912	5.26352	3.3475	2.69074	2.01927	2.67103
XLOC_001429	NA	sc1042:27910-28157	26.2934	16.3502	12.1064	3.98143	8.06244	7.50116	7.41202
XLOC_001430	NA	sc1042:28245-28593	12.7609	0	3.3679	1.53084	2.0621	3.13332	4.61703
XLOC_001431	NA	sc1042:30190-30368	68.2612	52.9826	21.4233	24.1516	27.2543	21.7693	26.1482
XLOC_001432	NA	sc1042:30456-30894	9.18086	0	1.72153	2.58158	1.9623	1.75575	2.54205
XLOC_001433	NA	sc10424:731-792	553.727	0	0	0	120.266	36.7982	89.2865
XLOC_001434	NA	sc10424:853-1032	23.9612	0	0	0	10.3663	7.16423	8.3177
XLOC_001435	NA	sc10424:1654-1910	4.80402	0	4.33991	5.79438	3.0264	6.55697	10.0667
XLOC_001436	MELLI_sc10427.1	sc10427:312-1033	3.01913	0	3.01172	3.91839	1.96559	1.95767	2.63567
XLOC_001437	NA	sc10427:312-1033	5.0968	9.09105	7.40201	6.58172	5.37116	4.69072	3.5105
XLOC_001438	NA	sc10427:1106-1240	35.049	0	0	41.9832	35.4228	27.3531	38.1223
XLOC_001439	MELLI_sc1043.2	sc1043:15460-19917	7.90943	1.63606	4.33593	1.98972	1.78233	3.32322	6.73328
XLOC_001440	MELLI_sc1043.4	sc1043:29724-31630	2.66818	3.57901	3.21012	2.64879	2.34101	1.97121	2.21636
XLOC_001441	MELLI_sc1043.1	sc1043:11566-13242	20.6714	10.5832	9.4997	10.5021	10.1545	11.3049	14.6176
XLOC_001442	MELLI_sc1043.5	sc1043:32911-35237	9.31661	107.203	230.89	275.639	300.524	278.501	214.632
XLOC_001443	NA	sc1043:4095-4584	8.3755	0	1.41541	1.36476	0.893451	1.19093	1.58258
XLOC_001444	NA	sc1043:11566-13242	3.71018	7.14458e-05	1.12935	2.15567	2.85081	2.25437	2.56021
XLOC_001445	NA	sc1043:11566-13242	4.27608	0	3.68283	2.79988	3.0895	2.94694	4.37385
XLOC_001446	NA	sc1043:14468-14847	2.58632	4.75726	0	1.26818	1.16933	1.42315	2.69968
XLOC_001447	NA	sc1043:14903-15409	2.66891	0	0.697359	0.238497	0.770317	1.91773	2.72238
XLOC_001448	NA	sc1043:15460-19917	3.66652	0	1.34434	1.1404	1.21469	1.73816	2.947
XLOC_001449	NA	sc1043:19980-20576	1.64304	0	0.716481	0.607708	0.57421	1.11975	1.54646
XLOC_001450	NA	sc1043:21930-22029	60.4866	0	0	33.5674	78.2305	113.854	91.9249
XLOC_001451	NA	sc1043:32911-35237	2.29111	59.7528	82.5548	65.9297	88.9417	86.5637	72.2864
XLOC_001452	NA	sc1043:32911-35237	4.6084	93.8894	131.048	141.202	158.687	135.645	109.14
XLOC_001453	MELLI_sc10430.1	sc10430:479-1900	0.190782	6.83785	7.46405	12.7742	15.4804	17.8331	17.7525
XLOC_001454	NA	sc10430:479-1900	0.895792	0	8.16042	4.10637	7.77728	7.20523	9.645
XLOC_001455	MELLI_sc10432.1	sc10432:1149-1906	6.65432	8.72138	4.37624	3.86248	6.13539	5.27759	6.89971
XLOC_001456	MELLI_sc10435.1	sc10435:45-411	0	0	0	0	0.124684	0	0.186361
XLOC_001457	MELLI_sc10437.1	sc10437:174-1386	0	0	0	0	0	0	0
XLOC_001458	MELLI_sc10439.1	sc10439:1212-1664	0	0	0	0	0	0	0
XLOC_001459	MELLI_sc1044.4	sc1044:23957-24416	0	0	0	0.357799	0.0957836	0.126819	0.0956761
XLOC_001460	MELLI_sc1044.3	sc1044:24490-24648	0	0	0	0	0	0	0
XLOC_001461	MELLI_sc1044.2	sc1044:24924-25566	0	0	0	0.203222	0.0513555	0.0619255	0.0963635
XLOC_001462	MELLI_sc1044.1	sc1044:25645-26811	0.00878496	0	0.281064	0.0764825	0.200199	0.249431	0.628035
XLOC_001463	MELLI_sc1044.20	sc1044:10491-11375	0	0	0	0	0	0	0
XLOC_001464	MELLI_sc1044.19	sc1044:11438-11954	0	0	0	0	0	0	0
XLOC_001465	MELLI_sc1044.16	sc1044:12014-12210	0	0	0	0	0	0	0
XLOC_001466	MELLI_sc1044.17	sc1044:13350-13659	0	0	0	0	0	0	0
XLOC_001467	MELLI_sc1044.18	sc1044:14023-14907	0	0	0	0	0	0	0
XLOC_001468	MELLI_sc1044.15	sc1044:14970-15486	0	0	0	0	0	0	0
XLOC_001469	MELLI_sc1044.13	sc1044:15546-15742	0	0	0	0	0	0	0
XLOC_001470	MELLI_sc1044.14	sc1044:16882-17251	0	0	0	0	0	0	0
XLOC_001471	MELLI_sc1044.11	sc1044:17315-17951	0	0	0	0	0	0	0
XLOC_001472	MELLI_sc1044.12	sc1044:18459-18949	0	0	0	0	0	0	0
XLOC_001473	MELLI_sc1044.10	sc1044:19076-19230	0	0	0	0	0	0	0
XLOC_001474	MELLI_sc1044.9	sc1044:20001-20394	0	0	0	0	0	0	0
XLOC_001475	MELLI_sc1044.8	sc1044:20447-20731	0	0	0	0	0	0	0
XLOC_001476	MELLI_sc1044.7	sc1044:20808-21002	0	0	0	0	0	0	0
XLOC_001477	MELLI_sc1044.6	sc1044:21500-21702	0	0	0	0	0	0	0
XLOC_001478	MELLI_sc1044.5	sc1044:21816-22314	0	0	0	0	0	0	0
XLOC_001479	MELLI_sc1044.21	sc1044:31060-33209	2.06729	325.194	309.451	253.51	202.513	184.462	130.273
XLOC_001480	NA	sc1044:9983-10087	121.83	0	0	0	0	0	21.7732
XLOC_001481	NA	sc1044:27234-27549	0	0	0	0	0.314114	0.578883	2.08134
XLOC_001482	NA	sc1044:31060-33209	0.271424	39.4593	72.6602	44.3483	39.6127	30.005	24.4099
XLOC_001483	MELLI_sc10441.1	sc10441:1620-1836	0	0	0	0	0	0	0.586703
XLOC_001484	NA	sc10443:50-360	30.3688	46.6631	47.3189	43.7937	29.8972	36.8752	30.2661
XLOC_001485	MELLI_sc10444.1	sc10444:2-1294	37.1386	83.3435	121.174	112.054	84.2874	58.2134	43.2448
XLOC_001486	NA	sc10444:2-1294	62.2681	159.214	183.893	145.327	147.406	125.685	90.1416
XLOC_001487	NA	sc10444:2-1294	45.6446	105.058	154.582	104.452	109.522	101.231	78.0954
XLOC_001488	NA	sc10447:125-283	0	2654.95	432.06	47.226	8.01146	2.08687	3.9033
XLOC_001489	NA	sc10447:434-637	0	1113.95	240.707	22.6365	2.53668	0.865056	0.974308
XLOC_001490	NA	sc10447:711-949	0	695.601	100.851	7.53838	2.42926	0.524271	0.971418
XLOC_001491	MELLI_sc10448.1	sc10448:1230-1440	0	0	0	0	0	0	0
XLOC_001492	MELLI_sc1045.1	sc1045:8356-10406	7.06555	17.7207	6.17109	9.97179	12.343	15.1472	9.41294
XLOC_001493	MELLI_sc1045.2	sc1045:12035-15374	1.20997	180.958	60.0608	22.7485	116.527	188.916	108.629
XLOC_001494	MELLI_sc1045.3	sc1045:16057-19719	0.523095	1.61735	0.161288	0.363378	25.4625	132.211	258.454
XLOC_001495	MELLI_sc1045.4	sc1045:20628-22421	0.04587	0	0	3.51533e-06	11.1624	56.2085	111.559
XLOC_001496	MELLI_sc1045.5	sc1045:31596-35420	3.28061	3.27542	1.44971	2.34099	1.77506	2.37245	4.88013
XLOC_001497	MELLI_sc1045.6	sc1045:38828-39605	2.78008	0	2.42991	0.702496	1.46754	1.09929	1.15398
XLOC_001498	NA	sc1045:2525-3047	3.0528	0	0	1.97069	1.74877	2.24192	2.24623
XLOC_001499	NA	sc1045:3111-3908	5.38349	0	0.474406	0.536306	1.63722	1.65947	2.98863
XLOC_001500	NA	sc1045:3959-6886	2.19438	4.21675	2.60393	2.4369	1.85938	1.85778	2.40702
XLOC_001501	NA	sc1045:12035-15374	0	0	0	0	8.20793	37.7774	15.1597
XLOC_001502	NA	sc1045:12035-15374	0	0	323.798	0	214.896	597.498	232.558
XLOC_001503	NA	sc1045:16057-19719	1.39925	8.10824e-05	0.152994	0.74909	43.243	191.27	461.539
XLOC_001504	NA	sc1045:16057-19719	0.175444	0	0.698831	0.0730384	1.61836	8.72161	17.5864
XLOC_001505	NA	sc1045:20628-22421	4.12181	93.9701	0	6.52228	82.9169	387.788	851.157
XLOC_001506	NA	sc1045:20628-22421	14.0379	0	0	1.08004	123.625	275.866	662.297
XLOC_001507	NA	sc1045:23773-24706	0.0446145	0	0	0	0.0600811	0.768951	2.16387
XLOC_001508	NA	sc1045:28519-29448	0.642072	4.06744	1.23831	0.209333	0.0604117	0.0705926	1.95196
XLOC_001509	NA	sc1045:30732-31195	1.19008	3.22936	0	0.305412	0	0	0
XLOC_001510	NA	sc1045:31596-35420	2.52082	0.667224	2.15887	1.42984	1.53367	2.21306	3.01499
XLOC_001511	NA	sc1045:35626-36431	4.17387	0	1.02491	1.68363	2.1767	1.61988	1.6572
XLOC_001512	NA	sc1045:36493-37347	7.01685	4.50768	2.57168	3.24696	3.63457	2.84812	2.74213
XLOC_001513	NA	sc1045:37432-37652	26.6763	0	37.9683	9.67185	7.90136	9.20809	7.42332
XLOC_001514	NA	sc1045:37971-38607	5.07633	2.19927	3.86386	6.06464	6.24876	7.65702	7.81857
XLOC_001515	NA	sc1045:38828-39605	1.76219	0	0	1.66057	0.849163	0.558256	0.575535
XLOC_001516	NA	sc1045:39673-40534	7.01549	1.44828	3.69562	4.21389	3.89537	2.38087	2.31776
XLOC_001517	NA	sc10450:926-1003	149.781	0	0	77.9643	169.584	173.927	193
XLOC_001518	NA	sc10450:1362-1828	13.8581	14.0405	10.3013	12.3638	13.0615	7.8364	10.0989
XLOC_001519	MELLI_sc10453.1	sc10453:124-1478	0	0	0	0	0.00982568	0	0
XLOC_001520	MELLI_sc10454.1	sc10454:366-750	0.132393	0	0	0	0	0	0.115215
XLOC_001521	MELLI_sc10457.1	sc10457:1367-1616	0.366068	0	0	0	1.16652	0.381025	0.147076
XLOC_001522	MELLI_sc10458.1	sc10458:1448-1661	0	0	0	0	0	0	0
XLOC_001523	MELLI_sc1046.1	sc1046:39663-40510	0.0406674	0	0	0	0	0	0.0353311
XLOC_001524	MELLI_sc1046.3	sc1046:27696-27929	0	0	0	0	0	0	0
XLOC_001525	MELLI_sc1046.2	sc1046:34450-34665	0	0	0	0	0	0	0
XLOC_001526	MELLI_sc10461.1	sc10461:44-1412	0.654587	0	2.12064	4.32499	6.15983	5.84206	4.77036
XLOC_001527	NA	sc10461:44-1412	0.198957	0	1.66757	0.83306	2.25239	0.932886	1.49253
XLOC_001528	NA	sc10461:44-1412	5.20108	0	65.2909	65.3377	47.0283	57.8933	57.3869
XLOC_001529	NA	sc10461:44-1412	0.568007	0	9.60683	6.01032	4.86555	2.91526	2.31305
XLOC_001530	NA	sc10461:44-1412	0	24.4687	7.25295	2.55224	1.11097	1.70023	0.212364
XLOC_001531	NA	sc10461:1469-1584	21.5607	253.286	102.415	53.9617	158.342	144.143	159.864
XLOC_001532	NA	sc10461:1680-1785	10.7619	0	94.1006	155.411	261.143	193.634	178.588
XLOC_001533	MELLI_sc10463.1	sc10463:171-342	0	0	0	0	1.31155	0.792343	0
XLOC_001534	MELLI_sc10464.1	sc10464:930-1591	0	0	0	0	0	0	0
XLOC_001535	MELLI_sc10467.1	sc10467:1104-1254	0	0	0	0	0	0	0
XLOC_001536	NA	sc10469:118-216	52.7127	0	92.5356	200.604	173.912	171.106	235.305
XLOC_001537	NA	sc10469:555-622	61.0495	0	415.574	594.263	268.143	375.171	679.523
XLOC_001538	MELLI_sc1047.2	sc1047:10783-11269	0	0	0	0	0	0.0425923	0
XLOC_001539	MELLI_sc1047.3	sc1047:11336-13634	0	0	0.193285	0.0369656	0.0167413	0.0128175	0.0241815
XLOC_001540	MELLI_sc1047.1	sc1047:2284-4912	0	0.347351	0	0.0278398	0.00770589	0	0.0111746
XLOC_001541	MELLI_sc1047.8	sc1047:34036-35054	0.118116	0	0	0	0	0	0
XLOC_001542	MELLI_sc1047.7	sc1047:35164-35382	0.345236	0	0	0	0	0	0
XLOC_001543	MELLI_sc1047.6	sc1047:36562-36983	0.230871	0	0	0	0	0	0
XLOC_001544	MELLI_sc1047.5	sc1047:37093-37404	2.43348	0	0	0	0	0	0
XLOC_001545	MELLI_sc1047.4	sc1047:40115-40573	4.59635	0	0	0	0	0	0.174064
XLOC_001546	NA	sc1047:20633-20684	54.8886	42893.5	44953.9	6675.75	1948.52	694.5	424.009
XLOC_001547	NA	sc1047:23525-24975	0.0788251	0	0.395952	1.04548	0.499627	0.526415	1.17241
XLOC_001548	NA	sc1047:25775-26894	0.0533802	1.14304	0.231091	1.00426	0.572037	0.560541	1.01439
XLOC_001549	NA	sc1047:27206-27479	0.106202	0	0	3.05244	1.26745	1.51561	2.3461
XLOC_001550	NA	sc1047:28775-29113	1.19559	0	0	1.10988	2.19001	1.4497	1.88527
XLOC_001551	NA	sc1047:29168-29945	1.17069	0	1.68807	1.89144	1.71855	1.51952	2.57217
XLOC_001552	NA	sc1047:29995-32415	0.947168	0.810035	0.979006	1.45774	1.23801	1.429	2.17509
XLOC_001553	NA	sc1047:33460-33897	2.85857	0	0	0.339967	0.0878136	0	0.314386
XLOC_001554	NA	sc1047:34036-35054	4.12576	0	0	0	0.0251573	0	0.0707759
XLOC_001555	NA	sc1047:35164-35382	12.1629	0	0	0	0	0	0.812989
XLOC_001556	NA	sc1047:37093-37404	2.06363	0	0	0	0	0	0
XLOC_001557	NA	sc1047:37441-37586	117.341	0	0	0	0	0	6.59248
XLOC_001558	NA	sc1047:40115-40573	1.13065	0	0	0.312059	0.647122	0.251434	0.416054
XLOC_001559	MELLI_sc10473.1	sc10473:952-1191	2.31402	0	0	0	0	0	0
XLOC_001560	NA	sc10473:466-845	6.66767	0	0	0	0.197103	0	0.114686
XLOC_001561	MELLI_sc10475.1	sc10475:1242-1404	0	0	0	0	0	0	0
XLOC_001562	NA	sc10476:1-221	10.7607	0	0	0	0.861838	8.00217	11.3641
XLOC_001563	NA	sc10476:540-704	47.3478	0	0	0	5.30534	35.0452	71.1501
XLOC_001564	MELLI_sc10479.1	sc10479:468-745	0	0	0	0	0	0	0
XLOC_001565	MELLI_sc1048.3	sc1048:35838-38739	16.7954	8.21527	10.4314	9.45853	9.74606	7.05618	11.011
XLOC_001566	MELLI_sc1048.1	sc1048:13489-14560	0	0	0	0.157425	0	0.0121069	0.00974006
XLOC_001567	MELLI_sc1048.2	sc1048:24238-27609	11.3039	4.0853	5.60933	7.44374	7.31397	8.17867	8.44699
XLOC_001568	NA	sc1048:3852-3906	1596.2	0	1126.47	424.442	180.254	678.571	429.507
XLOC_001569	NA	sc1048:5143-5658	1.8066	2.69253	2.87702	1.22833	1.20387	1.09201	2.95374
XLOC_001570	NA	sc1048:17511-18699	42.913	30.4473	5.54924	0.786626	0.368661	0.14788	2.37033
XLOC_001571	NA	sc1048:19610-21935	61.8142	40.8428	8.29734	2.26427	0.644193	0.194524	3.36331
XLOC_001572	NA	sc1048:24238-27609	2.37123	2.12758	2.34518	4.04634	3.51271	2.09513	2.86197
XLOC_001573	NA	sc1048:24238-27609	11.1055	7.73933	6.58594	7.91769	9.7805	8.49527	7.6248
XLOC_001574	NA	sc1048:24238-27609	0.302924	2.35102	1.37417	1.06241	0.655691	0.405766	0.55781
XLOC_001575	NA	sc1048:32739-34188	17.3949	5.493	9.27079	10.3023	10.3133	8.13903	13.4924
XLOC_001576	MELLI_sc10480.1	sc10480:1105-1546	0	0	0	0	0	0	0
XLOC_001577	MELLI_sc10482.1	sc10482:1325-1505	0	0	0	0	1.13976	0	0
XLOC_001579	NA	sc10483:0-1648	0.016832	8087.44	2499.87	358.914	83.8801	22.0628	8.71943
XLOC_001580	MELLI_sc10484.1	sc10484:846-1360	0	0	0	0	0	0	0
XLOC_001581	NA	sc10485:482-1580	2.38375	0	1.55623	0.53434	0.602346	0.787812	1.4191
XLOC_001582	MELLI_sc10487.1	sc10487:1354-1545	0	0	0	0	0	0	0
XLOC_001583	MELLI_sc10488.1	sc10488:596-1532	0	0	0	0	0	0	0
XLOC_001584	MELLI_sc10489.1	sc10489:1187-1587	0	0	0	0	0	0	0
XLOC_001585	MELLI_sc1049.2	sc1049:22739-28521	5.31244	3.37381	4.85676	3.2451	2.89494	3.90446	6.60281
XLOC_001586	NA	sc1049:29729-35793	0	0	0	0	0.0588767	0.375165	2.52338
XLOC_001587	MELLI_sc1049.1	sc1049:16753-19724	0.00351314	0	0	0.169204	0.208116	0.0835506	0.0906091
XLOC_001588	MELLI_sc1049.4	sc1049:29729-35793	10.8021	2.85693	4.9129	4.93658	5.89688	6.25753	6.76564
XLOC_001589	NA	sc1049:28625-29167	20.4675	10.5721	5.55602	9.36271	10.1954	12.1266	12.2981
XLOC_001590	NA	sc1049:29232-29655	10.3559	8.55983	9.59054	5.24905	5.01234	5.85316	5.28344
XLOC_001591	NA	sc1049:29729-35793	0.787467	2.43013	0.928146	0.533568	0.593025	0.442209	0.822017
XLOC_001592	NA	sc1049:29729-35793	10.6955	10.5668	6.65818	5.39413	3.77712	5.94251	6.18631
XLOC_001593	NA	sc1049:29729-35793	11.6214	0	3.71674	8.29425	5.44001	5.15948	6.549
XLOC_001594	NA	sc1049:29729-35793	1.51439	1.30861	1.8364	0.789894	0.379167	0.985335	0.453423
XLOC_001595	NA	sc1049:29729-35793	8.15484	5.27541	0.665529	4.84988	3.98158	2.67013	2.79562
XLOC_001596	NA	sc1049:29729-35793	14.6419	4.51463	7.89747	9.39907	7.39816	9.02132	8.53562
XLOC_001597	NA	sc1049:29729-35793	6.54591	1.96473	3.03994	2.9528	3.9921	4.18548	4.74602
XLOC_001598	MELLI_sc10491.1	sc10491:1216-1606	0	0	0	0	0	0	0
XLOC_001599	MELLI_sc10495.1	sc10495:627-1122	0	0	0	0	0.0740569	0.0431353	0
XLOC_001600	MELLI_sc10498.1	sc10498:1237-1387	1.47359	0	0	0	0	2.31302	1.96133
XLOC_001601	MELLI_sc10499.1	sc10499:569-1124	0	0	0	0	0	0	0
XLOC_001602	MELLI_sc105.4	sc105:8371-12417	44.4412	63.1208	61.4529	50.6939	51.8055	70.325	74.6945
XLOC_001603	MELLI_sc105.6	sc105:50519-55717	4.56475	1.77288	2.29505	1.89826	2.12307	2.46003	2.94558
XLOC_001604	MELLI_sc105.7	sc105:56918-60347	10.0681	3.27296	4.42338	4.62687	4.05055	5.20367	7.02342
XLOC_001605	MELLI_sc105.9	sc105:85504-86003	0	0	0	0	0	0.094572	0
XLOC_001606	MELLI_sc105.1	sc105:204-794	0	0	0	0	0	0.103706	0.0272987
XLOC_001607	MELLI_sc105.2	sc105:2308-2941	0	0	0	0	0	0.0334879	0.190499
XLOC_001608	MELLI_sc105.3	sc105:5327-8285	10.8715	7.21887	1.74792	0.966466	1.29011	2.11646	2.16138
XLOC_001609	MELLI_sc105.5	sc105:46465-47115	1.51951	2.59749	1.32577	4.91173e-05	0.372951	1.16064	1.49861
XLOC_001610	MELLI_sc105.8	sc105:73975-77034	8.97712	13.2725	22.2807	25.117	28.6732	30.3691	28.4118
XLOC_001611	NA	sc105:4567-4920	0	0	0	0	0	0.166581	1.29134
XLOC_001612	NA	sc105:5327-8285	1.77604	0.470003	1.5187	0.0663833	0.264662	0.464144	0.770713
XLOC_001613	NA	sc105:5327-8285	5.5121	0.878742	0	0.329833	0.706675	0.898015	0.858858
XLOC_001614	NA	sc105:5327-8285	0.740717	2.71174	1.80676	5.46932	4.07256	3.61141	3.12682
XLOC_001615	NA	sc105:13147-13745	0	0	0	0	0.218482	0.2613	1.91704
XLOC_001616	NA	sc105:14811-15379	0.471823	0	0	0.218223	0.505327	1.32564	5.89833
XLOC_001617	NA	sc105:15466-16002	0.66803	0	0.634687	0.238642	0.947392	1.4478	6.32228
XLOC_001618	NA	sc105:16605-16885	0.193058	0	0	0	0.935176	0.454182	2.76179
XLOC_001619	NA	sc105:17364-17429	104.397	0	0	0	30.6423	137.139	494.72
XLOC_001620	NA	sc105:18312-18902	0.0635958	0	0	0	0.249543	0.386363	1.54251
XLOC_001621	NA	sc105:18991-19369	0.0946188	0	0	0.45236	0.279316	0.228861	2.14401
XLOC_001622	NA	sc105:22979-23418	0.0337765	0	0	0	0.272434	0.324899	1.36758
XLOC_001623	NA	sc105:23830-23935	13.7411	0	0	0	23.2829	31.7763	65.9016
XLOC_001624	NA	sc105:43692-44015	0.0678362	0	3.30702	0.650301	0.988309	3.6134	14.9287
XLOC_001625	NA	sc105:44097-44700	0.0206319	0	0	0.180793	0.287031	2.20748	7.7145
XLOC_001626	NA	sc105:44764-46307	2.63599	0	2.22489	2.13038	2.47227	3.07673	3.09323
XLOC_001627	NA	sc105:46465-47115	0.759431	0	0.902021	1.0081	0.721508	1.07759	0.74043
XLOC_001628	NA	sc105:47328-48270	4.2091	1.28973	3.17316	1.87204	2.56191	2.43126	3.26246
XLOC_001629	NA	sc105:48335-49683	2.80739	2.58014	1.34022	1.01859	1.30746	1.72088	1.95196
XLOC_001630	NA	sc105:49747-50417	2.39586	0	0.867783	0.666147	1.04189	0.975709	1.40535
XLOC_001631	NA	sc105:56289-56854	5.35771	2.62954	4.66888	2.73626	2.54836	2.78869	3.53557
XLOC_001632	NA	sc105:72560-73693	1.29551	2.03071	8.17144	4.97704	5.36605	5.52552	4.42658
XLOC_001633	NA	sc105:73975-77034	0.720541	5.22431	1.81572	2.80977	1.87957	1.50736	0.909748
XLOC_001634	NA	sc105:73975-77034	0.116127	0	0	0.44456	1.83505	0.415729	0.312789
XLOC_001635	NA	sc105:78779-79833	4.8393	0.988789	0.662579	0.451133	0.601799	0.579931	3.72404
XLOC_001636	MELLI_sc1050.2	sc1050:31337-32012	0	0	0	0	0	0	0
XLOC_001637	MELLI_sc1050.5	sc1050:9321-10671	4.81639	3.90792	1.26842	6.36275	6.83078	7.06046	10.2476
XLOC_001638	MELLI_sc1050.4	sc1050:10732-12377	9.00595	0	37.8757	14.0298	16.9826	30.9015	42.3053
XLOC_001639	MELLI_sc1050.3	sc1050:23576-24040	0	0	0	0	0	0	0
XLOC_001640	MELLI_sc1050.1	sc1050:25930-29748	0	0	0	0	0.704731	0.481975	0
XLOC_001641	NA	sc1050:5977-6158	2.33714	0	0	10.7015	7.81115	4.29863	8.7214
XLOC_001642	NA	sc1050:6221-7667	3.18832	1.35433	4.66797	4.52836	4.9941	5.25321	7.99903
XLOC_001643	NA	sc1050:7730-8810	0.55107	0	1.72913	1.31314	2.43614	2.66187	3.73957
XLOC_001644	NA	sc1050:9321-10671	1.17509	0.831323	2.34755	2.07839	2.15111	1.68179	2.95896
XLOC_001645	NA	sc1050:10732-12377	0.470114	4.04109	1.42906	1.70959	2.77466	2.77951	3.1582
XLOC_001646	NA	sc1050:29965-30213	3.7276	0	0	0	1.09228	0.220511	0.877466
XLOC_001647	MELLI_sc10501.1	sc10501:213-425	0	0	0	0	0	0	0
XLOC_001648	NA	sc10503:4-1056	0.192864	0.991116	0	0.179038	0.322102	0.506989	1.07715
XLOC_001649	NA	sc10503:1183-1539	1.11333	0	2.62866	0.984699	0.920974	2.15848	4.14375
XLOC_001650	MELLI_sc10504.1	sc10504:637-788	0	0	0	0	0	0	2.12704
XLOC_001651	MELLI_sc10506.1	sc10506:1072-1232	0	0	0	0	0	0	0
XLOC_001652	MELLI_sc10507.1	sc10507:688-991	0	0	0	0	0	0	0
XLOC_001653	MELLI_sc1051.2	sc1051:7390-11688	3.53402	15.8191	26.508	26.3608	26.1621	24.8208	25.8836
XLOC_001654	MELLI_sc1051.3	sc1051:11786-12763	0.394477	0	2.66083	8.13611	1.83344	5.07301	9.97822
XLOC_001655	MELLI_sc1051.4	sc1051:14963-18424	20.6965	17.577	21.902	22.7703	16.5598	17.3647	20.0549
XLOC_001656	MELLI_sc1051.5	sc1051:19931-23353	52.5938	49.5053	38.8952	52.1904	41.8319	47.5831	48.351
XLOC_001657	MELLI_sc1051.7	sc1051:32807-36674	58.8299	12.258	9.57169	8.08478	7.1532	6.82163	9.39793
XLOC_001658	MELLI_sc1051.1	sc1051:5541-7025	17.0628	380.363	578.172	555.025	526.113	346.531	194.009
XLOC_001659	MELLI_sc1051.6	sc1051:23579-29404	17.0321	3.72031	7.57039	7.7971	8.39494	11.1218	11.8388
XLOC_001660	NA	sc1051:3954-5334	6.02534	21.2265	16.2822	13.4942	15.4294	5.3439	14.9449
XLOC_001661	NA	sc1051:5541-7025	2.18873	360.931	124.096	41.1081	37.5134	25.316	12.755
XLOC_001662	NA	sc1051:18619-19371	17.1502	12.166	9.73686	12.4492	9.45259	13.9692	12.3999
XLOC_001663	NA	sc1051:23579-29404	0.277503	0	0	0	0.0703723	0.231746	0.124213
XLOC_001664	NA	sc1051:23579-29404	13.6299	17.75	8.28889	11.3367	7.74323	6.99847	8.16205
XLOC_001665	NA	sc1051:23579-29404	9.25087	21.7755	6.1356	6.70174	5.84848	6.94576	7.03042
XLOC_001666	NA	sc1051:23579-29404	6.55988	10.6416	11.273	3.05997	2.45187	2.71575	5.10385
XLOC_001667	NA	sc1051:39372-39705	18.7119	19.9519	3.07023	3.94485	2.73478	3.7613	2.72372
XLOC_001668	MELLI_sc10510.1	sc10510:193-439	0	0	0	0	0	0	0
XLOC_001669	MELLI_sc10511.1	sc10511:39-1404	0.00551353	0	0	0	0	0	0
XLOC_001670	MELLI_sc10512.1	sc10512:3-1502	22.1719	55.2297	13.2408	11.4327	14.1055	13.8083	13.8622
XLOC_001671	MELLI_sc10513.1	sc10513:528-1143	0	0	0	0	0	0	0
XLOC_001672	MELLI_sc10516.1	sc10516:353-835	0	0	0	0	0	0	0
XLOC_001673	MELLI_sc10517.1	sc10517:470-679	0	0	0	0	0	0.975853	0
XLOC_001674	NA	sc10518:631-694	0	0	0	177.748	279.615	731.044	491.297
XLOC_001675	MELLI_sc1052.3	sc1052:38270-38641	18.353	11.7273	5.31674	11.2326	16.1568	19.1508	14.8793
XLOC_001676	MELLI_sc1052.5	sc1052:45571-53379	56.676	116.926	82.8145	98.2215	78.5004	81.987	69.3107
XLOC_001677	MELLI_sc1052.6	sc1052:53666-57517	8.4355	15.6016	12.9134	11.045	9.93419	11.0684	10.8696
XLOC_001678	MELLI_sc1052.8	sc1052:5436-7042	10.5935	0	0	4.08694	3.41838	8.3294	9.07689
XLOC_001679	MELLI_sc1052.1	sc1052:17080-20442	0.00616865	0	0	0	0.0060022	0.0618188	0.129151
XLOC_001680	MELLI_sc1052.2	sc1052:23419-23733	0	0	0	0	0	0	0
XLOC_001681	MELLI_sc1052.4	sc1052:39927-41981	0	0	0	0.150782	0.132333	0.201201	0.482279
XLOC_001682	MELLI_sc1052.7	sc1052:75028-75477	12.9999	0	27.081	3.12136	5.24431	3.74382	5.07016
XLOC_001683	NA	sc1052:5436-7042	2.63152	0.599983	0.502877	1.05311	1.49416	1.62187	2.79059
XLOC_001684	NA	sc1052:7153-7417	2.51388	0	0	0	0.601777	2.01284	3.51822
XLOC_001685	NA	sc1052:7586-7739	10.4139	0	0	6.82979	4.21714	11.0299	11.502
XLOC_001686	NA	sc1052:8032-8294	1.88694	0	0	0	0.501272	0.368355	3.10346
XLOC_001687	NA	sc1052:8571-9910	1.16786	0.921834	0.682854	0.350578	0.262927	0.684205	0.950254
XLOC_001688	NA	sc1052:11383-12688	1.21593	0.763741	0	0.341792	0.325938	0.634397	1.20705
XLOC_001689	NA	sc1052:35716-36195	2.25603	3.78576	2.23192	1.64917	1.61066	0.942799	1.29452
XLOC_001690	NA	sc1052:37518-37826	4.60489	8.7593	5.18111	2.86346	4.49416	4.65413	4.32976
XLOC_001691	NA	sc1052:38957-39306	5.87488	0	8.48176	6.82295	6.24969	4.65114	4.51553
XLOC_001692	NA	sc1052:39927-41981	0	0	2.63463	0	0.595514	0.865764	3.22889
XLOC_001693	NA	sc1052:39927-41981	0	0	0	0.545946	0.53397	0.142683	0.599971
XLOC_001694	NA	sc1052:42086-42689	0.102487	0	0	0	0.338484	0.269174	0.834927
XLOC_001695	NA	sc1052:45571-53379	4.95852	4.14515	3.28184	3.03956	5.81547	6.7907	5.02589
XLOC_001696	NA	sc1052:45571-53379	3.47139	2.38312	2.76227	4.54814	4.01715	4.99748	4.13357
XLOC_001697	NA	sc1052:45571-53379	40.3209	142.468	0	91.0975	50.7456	48.0347	72.5181
XLOC_001698	NA	sc1052:45571-53379	51.9771	0	35.665	51.0764	44.6886	72.3397	77.5826
XLOC_001699	NA	sc1052:57893-58237	0.801498	0	2.8432	2.13141	1.82727	1.29978	2.62476
XLOC_001700	NA	sc1052:66516-66798	0	0	0	1.85346	1.89185	1.41145	2.63921
XLOC_001701	NA	sc1052:69410-71368	0	2.21687	1.95001	1.79173	1.67882	1.09385	1.41064
XLOC_001702	NA	sc1052:75028-75477	2.83409	0	1.17825	0.951465	1.42791	1.21022	1.27962
XLOC_001703	NA	sc10527:67-1393	8.11377	21.2057	5.82717	4.61679	1.848	1.72138	3.91955
XLOC_001704	MELLI_sc1053.1	sc1053:2873-13889	31.2453	11.4202	7.64315	6.37096	5.85748	6.03439	6.24824
XLOC_001705	MELLI_sc1053.2	sc1053:16521-25995	10.5385	2.7545	5.23288	5.82504	5.47277	5.28231	5.12906
XLOC_001706	NA	sc1053:1604-1811	2.71466	0	12.2696	0	0	0.429812	6.91023
XLOC_001707	NA	sc1053:1883-2129	1.43921	16.5543	0	0	0	0.494571	3.22533
XLOC_001708	NA	sc1053:2873-13889	2.0966	6.64422	0	0	0.472921	0.375476	1.2388
XLOC_001709	NA	sc1053:2873-13889	0.302382	0.566055	0.442154	0	0.0217899	0.0160908	0.158567
XLOC_001710	NA	sc1053:2873-13889	3.6798	0	0	0	1.74373	0.219883	5.11953
XLOC_001711	NA	sc1053:2873-13889	17.5527	7.28576	3.14565	3.69073	3.16547	3.49707	3.24002
XLOC_001712	NA	sc1053:2873-13889	23.6435	4.54468	2.08615	1.82266	1.23669	1.54963	1.68997
XLOC_001713	NA	sc1053:2873-13889	11.3764	0	70.1926	90.8656	70.1189	72.2482	52.8186
XLOC_001714	NA	sc1053:2873-13889	18.1853	8.73729	5.1635	3.02252	3.14389	3.16077	3.07302
XLOC_001715	NA	sc1053:2873-13889	0	0	28.1625	17.1991	11.5461	9.67537	10.6078
XLOC_001716	NA	sc1053:14198-14506	1.19175	0	1.94637	0	0	1.21126	2.84842
XLOC_001717	NA	sc1053:14575-15825	1.33879	4.69249	8.09205	1.08925	0.694635	1.79118	5.85572
XLOC_001718	NA	sc1053:16521-25995	5.27808	1.66181	1.82642	2.8652	3.42315	2.70625	3.17662
XLOC_001719	NA	sc1053:16521-25995	12.9544	3.87008	4.45087	6.47519	6.28767	6.71069	6.86828
XLOC_001720	NA	sc1053:16521-25995	12.8437	6.89405	3.34286	5.48012	5.99524	5.56182	6.46304
XLOC_001721	NA	sc1053:16521-25995	23.3393	11.8265	22.8634	10.1109	11.9875	10.6726	10.8792
XLOC_001722	NA	sc1053:16521-25995	19.9429	105.306	0	0.368491	7.92296	6.91127	5.25875
XLOC_001723	NA	sc1053:16521-25995	0	2.81682	0.367829	0.823054	0.375642	0	0.0543129
XLOC_001724	NA	sc1053:16521-25995	0.285354	0	0.0469926	0.630556	0.736446	0.305324	0.550689
XLOC_001725	NA	sc1053:16521-25995	9.88431	7.34101	2.51113	4.41751	5.21462	4.49257	4.3096
XLOC_001726	NA	sc1053:26060-27267	9.3998	2.62608	4.79482	5.43336	4.77114	4.11965	4.28523
XLOC_001727	NA	sc1053:27473-27754	11.9144	0	0	9.283	2.67526	0.794002	2.30939
XLOC_001728	NA	sc1053:27826-28250	0.521449	0	0.955122	0.685689	0.833211	0.365223	0.88386
XLOC_001729	NA	sc1053:36973-37697	0	0	0	0	0.165736	0.520492	2.32507
XLOC_001730	MELLI_sc10534.1	sc10534:703-947	0	0	0	0	0	0	0
XLOC_001731	NA	sc10535:1-1387	0.00703915	532.896	166.531	14.6451	2.81965	0.475074	0.250734
XLOC_001732	MELLI_sc10536.1	sc10536:15-927	0	0	0	0	0	0	0
XLOC_001733	MELLI_sc10538.1	sc10538:329-638	0.0891008	0	0	0	0	0	0
XLOC_001734	NA	sc10539:679-1408	7.30066	11.0105	2.61245	1.91312	2.57143	3.35834	3.87216
XLOC_001735	MELLI_sc1054.1	sc1054:39556-39928	0	0	0	0	0	0	0
XLOC_001736	MELLI_sc1054.8	sc1054:8461-12034	4.28057	1.32505	0.371687	0.0791043	0.0337888	0.0264337	0.155684
XLOC_001737	MELLI_sc1054.7	sc1054:12088-12498	0.151743	0	0	0	0.0969449	0.177359	0.521104
XLOC_001738	MELLI_sc1054.6	sc1054:12864-13186	0.267332	0	0	0	0	0.431868	0.32796
XLOC_001739	MELLI_sc1054.5	sc1054:18355-18507	0	0	0	0	3.51782	0	0.966078
XLOC_001740	MELLI_sc1054.4	sc1054:29353-30027	0	0	0	0	0	0	0
XLOC_001741	MELLI_sc1054.3	sc1054:30130-30434	0	0	0	0	0	0	0
XLOC_001742	MELLI_sc1054.2	sc1054:31347-32009	0	0	0	0	0	0	0.0228058
XLOC_001743	NA	sc1054:8461-12034	1.60607	2.25856	0.187509	4.50718e-07	0.00196903	3.1629e-05	0.0380103
XLOC_001744	NA	sc1054:34322-34730	0	0	1.0292	2.28825	1.24843	0.52211	1.12001
XLOC_001745	MELLI_sc10542.1	sc10542:781-947	0	0	0	0	0	0	0
XLOC_001746	MELLI_sc10543.1	sc10543:183-339	0	0	0	0	0	0	0
XLOC_001747	MELLI_sc10546.1	sc10546:863-1223	0	0	0	0	0	0	0
XLOC_001748	MELLI_sc10547.1	sc10547:132-1023	0	0	0	0	0	0	0
XLOC_001749	MELLI_sc10548.1	sc10548:726-1287	0.131355	0	0	0	0.199584	0.145813	0.399408
XLOC_001750	MELLI_sc1055.2	sc1055:12106-14861	3.69652	33.8719	23.0924	37.8415	30.5619	24.7689	26.1055
XLOC_001751	MELLI_sc1055.4	sc1055:17564-21038	5.39022	2.9341	4.85891	3.72863	6.62901	6.35995	5.77793
XLOC_001752	MELLI_sc1055.1	sc1055:6119-6490	0.0857055	0	0	0.47019	0	0.0742992	0.0562648
XLOC_001753	MELLI_sc1055.3	sc1055:14925-16592	4.5418	57.7821	134.374	144.832	101.979	82.6696	65.4049
XLOC_001754	MELLI_sc1055.5	sc1055:29985-33064	0.00328545	0	0	0.0316955	0.006352	0.00549449	0.0119647
XLOC_001755	NA	sc1055:390-524	33.7622	0	0	0	10.8486	7.28599	11.6686
XLOC_001756	NA	sc1055:11478-11552	41.73	0	0	864	600.755	566.54	583.852
XLOC_001757	NA	sc1055:14925-16592	0.860483	51.8714	33.9743	25.2121	12.3784	11.8587	9.58285
XLOC_001758	NA	sc1055:26889-27136	5.47875	0	0	1.36979	1.35062	0.460585	2.50867
XLOC_001759	NA	sc1055:34522-35599	0.00952523	3.14424	1.59359	2.1876	1.11835	0.637739	1.70123
XLOC_001760	NA	sc10552:850-1356	10.1144	12.3233	6.28567	4.38412	4.13021	3.63519	4.39337
XLOC_001761	MELLI_sc10558.1	sc10558:2-1199	159.066	117.439	24.5785	10.6832	4.00965	4.64857	22.8452
XLOC_001762	NA	sc10558:2-1199	26.7737	13.9064	5.71942	3.11755	0.984812	1.06262	4.55632
XLOC_001763	MELLI_sc1056.13	sc1056:9757-10068	0	0	0	0	0	0	0
XLOC_001764	MELLI_sc1056.14	sc1056:17686-18103	0	0	0	0	0	0	0
XLOC_001765	MELLI_sc1056.11	sc1056:26873-27043	0	0	0	0	0	0	0
XLOC_001766	MELLI_sc1056.10	sc1056:27321-27552	0	0	0	0	0	0	0
XLOC_001767	MELLI_sc1056.9	sc1056:27619-27953	0	0	0	0	0	0	0
XLOC_001768	MELLI_sc1056.8	sc1056:28154-28530	0	0	0	0	0	0	0
XLOC_001769	MELLI_sc1056.7	sc1056:28886-29382	0	0	0	0	0	0	0
XLOC_001770	MELLI_sc1056.6	sc1056:29448-29619	0	0	0	0	0	0	0
XLOC_001771	MELLI_sc1056.5	sc1056:29849-30336	0	0	0	0	0	0	0
XLOC_001772	MELLI_sc1056.4	sc1056:30491-31350	0	0	0	0	0	0	0
XLOC_001773	MELLI_sc1056.2	sc1056:32508-32856	0	0	0	0	0	0	0
XLOC_001774	MELLI_sc1056.3	sc1056:36131-36303	0	0	0	3.37204	0.691027	0	0
XLOC_001775	MELLI_sc1056.1	sc1056:36943-37545	0	0	0	0	0	0	0
XLOC_001776	MELLI_sc1056.15	sc1056:23335-23724	0	0	0	0	0	0	0
XLOC_001777	MELLI_sc1056.12	sc1056:24487-24876	0	0	0	0	0	0	0
XLOC_001778	NA	sc10560:6-515	7.67731	0	0	0	0.400832	1.70527	3.90348
XLOC_001779	NA	sc10560:583-1048	15.1944	3.20478	1.54467	0.607495	0.461811	3.37852	8.21488
XLOC_001780	NA	sc10560:1132-1342	24.5203	30.1947	0	0	1.86335	4.89411	10.1396
XLOC_001781	MELLI_sc10563.1	sc10563:1016-1186	0	0	0	0	0	0	0
XLOC_001782	MELLI_sc10564.1	sc10564:692-1038	5.90962	0	0	6.90381	4.09282	9.04047	0.626904
XLOC_001783	NA	sc10564:4-564	5.95112	12.5269	10.2787	10.5103	6.10346	5.43639	4.93051
XLOC_001784	NA	sc10564:692-1038	1.15136	0	0	0.581211	1.95811	0.924947	1.40106
XLOC_001785	NA	sc10565:364-528	53.0302	0	0	10.7547	23.4183	22.4536	35.8933
XLOC_001786	NA	sc10568:0-763	8.33682	16.3184	18.3784	18.9468	16.7666	18.664	22.3079
XLOC_001787	NA	sc10569:297-1315	7.05284	7.08808	4.60709	2.80763	3.10892	3.94578	5.39022
XLOC_001788	MELLI_sc1057.1	sc1057:5170-6061	0	0	0	0	0	0	0
XLOC_001789	MELLI_sc1057.5	sc1057:32689-35779	0	0	0	0.0259293	0.0262401	0.00766003	0.0253664
XLOC_001790	MELLI_sc1057.2		5.68629	4.456	5.81827	6.65461	6.2714	6.17376	4.34328
XLOC_001791	MELLI_sc1057.4	sc1057:23419-25479	6.31745	8.86875	7.57172	8.66849	8.9883	9.24648	5.4814
XLOC_001792	MELLI_sc1057.6	sc1057:38706-39093	0	0	0	0	0	0	0
XLOC_001793	MELLI_sc1057.7	sc1057:39117-39528	0	0	0	0	0	0	0
XLOC_001794	NA	sc1057:4435-4704	0	13.9493	5.40376	9.34963	8.2684	7.05524	5.10741
XLOC_001795	NA	sc1057:8936-9224	0.0907665	0	10.8485	6.92116	8.31327	4.96065	6.19834
XLOC_001796	NA	sc1057:13830-14487	0.036639	0	0	0.159332	0.11108	0.550636	1.72186
XLOC_001797	NA	sc1057:14786-14976	2.93626	0	0	6.12468	12.9578	21.1474	16.3372
XLOC_001798	NA	sc1057:15471-22665	0.280311	0	0	0.239194	0.29019	0.178222	0.0028575
XLOC_001799	NA	sc1057:15471-22665	0.00898977	0	0.000462193	0	0	0	0
XLOC_001800	NA	sc1057:15471-22665	0.43808	2.16723	2.77335	2.06281	1.59221	2.40616	0.90833
XLOC_001801	NA	sc1057:15471-22665	120.922	0	1243.28	113.603	196.768	194.202	118.461
XLOC_001802	NA	sc1057:23419-25479	1.74868	5.37574	0.639638	4.43998	1.52064	0.980504	0.747239
XLOC_001803	NA	sc1057:23419-25479	0.639353	2.52594	0.381212	2.7172	1.07833	0.856335	0.690701
XLOC_001804	NA	sc1057:23419-25479	0.930844	0	0	2.2099	5.42987	2.45124	1.8911
XLOC_001805	NA	sc10570:4-242	3.48303	0	0	0	0	0	0
XLOC_001806	NA	sc10570:816-1020	5.93557	0	0	0	0	0	0
XLOC_001807	MELLI_sc10573.1	sc10573:873-1205	76.5028	0	73.1516	35.2566	44.4058	59.2734	52.6284
XLOC_001808	NA	sc10575:501-1297	5.74534	0	4.02879	3.42077	5.19861	4.26998	4.73442
XLOC_001809	MELLI_sc10576.1	sc10576:25-517	0	0	0	0	0	0	0
XLOC_001810	MELLI_sc1058.1	sc1058:2492-6949	10.9554	385.997	565.469	603.562	532.33	304.097	156.087
XLOC_001811	MELLI_sc1058.2		6.99493	11.2099	5.82288	5.54437	7.90682	7.14412	8.94432
XLOC_001812	MELLI_sc1058.4	sc1058:22728-36486	2.93791	3.1359	7.61749	9.37131	10.8954	12.4891	9.74694
XLOC_001813	NA	sc1058:2492-6949	2.44571	100.197	128.647	144.077	119.289	66.3448	35.8627
XLOC_001814	NA	sc1058:2492-6949	0.12573	23.7907	10.5935	22.3886	16.2213	9.09096	3.07849
XLOC_001815	NA	sc1058:2492-6949	2.52835	0	0.0501483	0.348093	0.735246	0.407374	0.779411
XLOC_001816	NA	sc1058:7262-13837	0.196763	0.427491	0.696213	0.203387	0.111375	0.183243	0.224987
XLOC_001817	NA	sc1058:7262-13837	7.10013	11.531	12.0756	8.83594	7.13392	5.66763	5.28965
XLOC_001818	NA	sc1058:7262-13837	0.378786	3.71048	1.47405	2.62088	0.363484	0.0587055	0.0726945
XLOC_001819	NA	sc1058:13895-14013	71.9044	0	0	63.1428	69.9447	46.0369	61.0962
XLOC_001820	NA	sc1058:14083-14422	11.9879	7.59564	10.7396	11.2404	9.71559	6.93816	6.29617
XLOC_001821	NA	sc1058:22728-36486	0.121169	4.29007	2.74894	1.15116	1.4538	1.90528	0.955985
XLOC_001822	NA	sc1058:22728-36486	0.863512	15.1347	15.9331	4.31397	3.81353	4.35953	2.44404
XLOC_001823	NA	sc1058:22728-36486	0.254661	9.36837	0.414318	3.26327	2.78588	3.65522	1.97455
XLOC_001824	NA	sc1058:22728-36486	0.583812	4.47645	1.062	2.08873	2.13183	2.6644	2.37832
XLOC_001825	NA	sc1058:22728-36486	1.05812	1.21739	0.454719	0	0.104414	0.289171	0.603745
XLOC_001826	NA	sc1058:22728-36486	0.393903	11.4645	0.723313	1.12539	0.619501	0.578936	0.243434
XLOC_001827	NA	sc1058:22728-36486	0.929521	19.2605	0	2.55372	0.712479	1.40089	1.25252
XLOC_001828	NA	sc1058:22728-36486	1.42075	6.14944	0.000741753	1.12582	0.981111	1.41333	1.81288
XLOC_001829	NA	sc1058:22728-36486	0.293888	2.22022	0.867598	1.28067	0.383632	0.349498	0.473331
XLOC_001830	NA	sc1058:22728-36486	0.0259425	1.86832	3.76005	4.02248	3.38278	5.59554	2.23742
XLOC_001831	NA	sc1058:22728-36486	0	3.48612	3.00293	2.71358	3.7237	3.62075	1.52426
XLOC_001832	NA	sc1058:22728-36486	0	0	205.736	30.204	32.045	65.2177	31.1806
XLOC_001833	NA	sc1058:22728-36486	0.0206554	1.25833	2.56439	2.68758	5.70493	9.02319	2.20833
XLOC_001834	NA	sc1058:22728-36486	0	0	0	0.284996	0.359258	0.0704698	0.551738
XLOC_001835	NA	sc1058:22728-36486	0	0	2.20032	0.00777362	0.0972299	0.373974	0.0174299
XLOC_001836	MELLI_sc10580.1	sc10580:293-646	0	0	0	0.563149	0	0	0.0719757
XLOC_001837	MELLI_sc10581.1	sc10581:17-217	0	0	0	0	0	0	0
XLOC_001838	MELLI_sc10585.1	sc10585:58-379	0	0	0	0	0	0	0
XLOC_001839	MELLI_sc10588.1	sc10588:598-1012	0	0	0	0	0	0	0
XLOC_001840	MELLI_sc1059.16	sc1059:16647-17040	0.0907982	0	0	0	0.687379	1.10952	0.922962
XLOC_001841	MELLI_sc1059.14	sc1059:18481-22038	0	0.257619	0	0.0219801	0.0329994	0.0148749	0.0176792
XLOC_001842	MELLI_sc1059.13	sc1059:22109-22917	0.0133996	0	0.884626	0	0.0351515	0.0462094	0
XLOC_001843	MELLI_sc1059.12	sc1059:23214-23887	0	0	0	0	0	0.0877232	0
XLOC_001844	MELLI_sc1059.10	sc1059:23965-25109	0	0	0	0	0.040698	0.0147239	0.0360695
XLOC_001845	MELLI_sc1059.21	sc1059:7467-7648	0	0	0	0	0	0	0
XLOC_001846	MELLI_sc1059.20	sc1059:11018-11263	0	0	0	0	0	0	0
XLOC_001847	MELLI_sc1059.19	sc1059:11328-11521	0	0	0	0	0	0	0
XLOC_001848	MELLI_sc1059.18	sc1059:12392-13726	0.00769288	0	0	0	0	0	0
XLOC_001849	MELLI_sc1059.17	sc1059:13877-14364	0	0	0	0	0	0	0
XLOC_001850	MELLI_sc1059.15	sc1059:15577-15985	0	0	0	0	0	0	0
XLOC_001851	MELLI_sc1059.11	sc1059:25349-25550	0	0	0	0	0	0	0
XLOC_001852	MELLI_sc1059.8	sc1059:25652-25868	0	0	0	0	0	0	0
XLOC_001853	MELLI_sc1059.9	sc1059:29673-30050	0	0	0	0	0	0	0
XLOC_001854	MELLI_sc1059.7	sc1059:30514-30827	0	0	0	0	0	0	0
XLOC_001855	MELLI_sc1059.6	sc1059:34755-35139	0	0	0	0	0	0	0
XLOC_001856	MELLI_sc1059.5	sc1059:35754-35911	0	0	0	0	0	0	0
XLOC_001857	MELLI_sc1059.4	sc1059:36926-37163	0	0	0	0	0	0	0
XLOC_001858	MELLI_sc1059.3	sc1059:37464-38255	0	0	0	0	0	0	0
XLOC_001859	MELLI_sc1059.2	sc1059:38327-39455	0	0	0	0	0	0	0
XLOC_001860	MELLI_sc1059.1	sc1059:39554-40410	0	0	0	0	0	0	0
XLOC_001861	MELLI_sc10593.1	sc10593:419-1207	0	0	0	0	0	0	0
XLOC_001862	MELLI_sc10594.1	sc10594:224-581	0	0	0	0	0	0	0
XLOC_001863	NA	sc10595:1-75	184.091	0	526.698	0	107.915	84.5933	185.38
XLOC_001864	NA	sc10595:126-1240	3.26446	1.14931	0.54185	1.41541	1.22446	2.10442	2.25355
XLOC_001865	MELLI_sc106.5	sc106:34027-38087	1.79348	6.08618	7.6951	7.86494	7.5597	46.8026	51.4835
XLOC_001866	MELLI_sc106.6	sc106:39248-47793	1.00074	3.87213	4.00174	4.08054	4.91033	49.9286	54.8936
XLOC_001867	MELLI_sc106.1	sc106:4118-7529	0	3.49969	2.96963	1.97399	1.74716	1.63898	1.03106
XLOC_001868	MELLI_sc106.2	sc106:11920-14305	6.54066	2.86638	0.683502	1.04675	2.0139	3.16926	3.28841
XLOC_001869	MELLI_sc106.3		9.15008	87.8484	139.294	147.252	125.946	85.4569	53.4628
XLOC_001870	MELLI_sc106.7	sc106:39248-47793	2.39428	4.09676	11.5189	11.3193	8.74188	6.7006	7.21716
XLOC_001871	MELLI_sc106.8	sc106:65552-69987	0.00538113	0	0.4977	0.167122	0.0675241	0.0892048	0.0986706
XLOC_001872	MELLI_sc106.9	sc106:70968-73186	25.5757	16.1287	11.1243	8.87215	9.62507	13.4851	15.7918
XLOC_001873	MELLI_sc106.15	sc106:76728-81675	14.4165	1.19996	7.22606	5.3904	6.02066	8.23678	8.85497
XLOC_001874	MELLI_sc106.14	sc106:81743-81923	90.2249	75.5471	0.00158704	44.3446	49.8978	59.6915	32.3943
XLOC_001875	MELLI_sc106.13	sc106:81977-82742	19.2574	14.2755	4.65237	8.46597	7.67872	9.74931	10.6231
XLOC_001876	MELLI_sc106.12	sc106:82793-85614	20.0184	10.2446	6.16819	9.14474	8.16832	11.575	12.9479
XLOC_001877	MELLI_sc106.11	sc106:86343-86529	0	0	0	0	0	0	0
XLOC_001878	MELLI_sc106.10	sc106:86604-86965	0	0	0	0	0	0	0
XLOC_001879	NA	sc106:4118-7529	0	3.10356	1.57972	1.87261	0.929161	1.00064	0.608251
XLOC_001880	NA	sc106:4118-7529	0	0	1.51823	0.42214	0.532241	0.362371	0.34399
XLOC_001881	NA	sc106:9560-9928	0	0	4.13984	1.8324	1.66389	2.40739	1.04727
XLOC_001882	NA	sc106:11920-14305	2.69845	0	2.22821	2.01413	1.72694	1.81437	2.15847
XLOC_001883	NA	sc106:11920-14305	4.7981	1.98414	1.57372	1.30719	1.21963	1.59943	2.04201
XLOC_001884	NA	sc106:11920-14305	6.68838	0	1.23565	1.52283	1.63912	2.35086	2.92645
XLOC_001885	NA	sc106:16331-33751	1.10124	16.3109	21.3524	20.3787	17.877	10.5213	4.78367
XLOC_001886	NA	sc106:16331-33751	2.95335	7.9325	40.1089	40.8726	27.3387	15.323	10.4552
XLOC_001887	NA	sc106:16331-33751	0.0378504	0	0	0.683099	0.0876711	0.109148	0.190595
XLOC_001888	NA	sc106:16331-33751	0.590028	0	15.8431	8.93212	9.95404	8.69038	6.40053
XLOC_001889	NA	sc106:16331-33751	6.35072	0	0	0	21.9491	456.235	331.437
XLOC_001890	NA	sc106:16331-33751	0.160059	0	0	0.183627	2.35276	12.6052	13.1035
XLOC_001891	NA	sc106:16331-33751	0.0583386	1.15884	0	0.131893	0.412785	0.213373	0.655904
XLOC_001892	NA	sc106:16331-33751	0.0267837	0	0.272867	0.0893212	0.265958	1.35577	1.45321
XLOC_001893	NA	sc106:16331-33751	92.8695	886.808	1176.75	1101.93	929.128	555.366	243.801
XLOC_001894	NA	sc106:16331-33751	5.79098	68.1279	91.3391	93.2285	80.3291	42.7618	22.6136
XLOC_001895	NA	sc106:16331-33751	6.68616	133.938	115.396	106.866	129.094	85.6809	42.1862
XLOC_001896	NA	sc106:16331-33751	0.0452058	0	0.502528	0	0.216166	1.13816	1.21663
XLOC_001897	NA	sc106:16331-33751	0	0	0	11.9697	6.70379	91.97	74.9575
XLOC_001898	NA	sc106:16331-33751	0.569825	0	0	0	0.331025	12.9155	13.0909
XLOC_001899	NA	sc106:16331-33751	0.0329874	0	0	0.34428	0.153989	1.8826	4.06285
XLOC_001900	NA	sc106:16331-33751	1.06031	8.14481	0	1.71635	4.98923	37.8762	48.718
XLOC_001901	NA	sc106:16331-33751	0.101424	2.08435	0.939351	0.0762072	0.83054	6.12202	9.71045
XLOC_001902	NA	sc106:16331-33751	0	0	1.51574	0.305367	0	0	0
XLOC_001903	NA	sc106:39248-47793	8.69762	33.5117	10.4724	9.79964	10.2827	15.2865	24.9844
XLOC_001904	NA	sc106:60342-61357	0.415117	1.17391	1.69327	0.089163	0.211519	0.290583	0.917214
XLOC_001905	NA	sc106:61557-62529	14.8935	6.83187	7.42761	6.68683	7.38479	8.99864	12.6855
XLOC_001906	NA	sc106:64420-64551	76.8969	0	124.828	10.821	57.934	57.701	53.6172
XLOC_001907	NA	sc106:70968-73186	14.7395	5.34361	8.63642	6.84396	7.06337	9.42089	9.52171
XLOC_001908	NA	sc106:70968-73186	13.5693	4.05384	7.73395	6.68806	5.9123	7.23354	7.87362
XLOC_001909	NA	sc106:73255-73434	80.0207	103.923	0	34.8079	30.1289	43.6072	48.2093
XLOC_001910	NA	sc106:73489-74253	16.4882	8.42726	5.74691	7.43125	7.08117	9.44019	10.081
XLOC_001911	NA	sc106:74304-76660	14.5037	7.61993	6.17025	5.72232	6.15698	8.14303	8.36189
XLOC_001912	NA	sc106:76728-81675	0.555667	7.58247	3.12524	1.03407	0.290834	0.820857	0.237793
XLOC_001913	NA	sc106:76728-81675	0.488756	1.72874	0.318039	0.995016	0.284627	0.514789	0.235822
XLOC_001914	NA	sc106:81743-81923	40.8482	0.526038	10.3032	25.085	10.9843	19.4194	25.241
XLOC_001915	NA	sc106:81977-82742	3.6956	3.39689	5.67235	1.60231	1.60245	1.6374	2.36538
XLOC_001916	NA	sc106:82793-85614	1.06471	2.08257	1.52903	0.27472	0.318949	0.446228	0.806497
XLOC_001917	MELLI_sc1060.2	sc1060:13721-16771	13.9789	5.1897	2.1824	1.23754	0.411247	0.676111	0.908212
XLOC_001918	MELLI_sc1060.4	sc1060:39554-40269	0.012964	0	0	0	0.0327598	0	0.0158799
XLOC_001919	MELLI_sc1060.3	sc1060:20331-22546	5.44026	1.58552	0.445624	2.79333	3.47862	3.00198	2.50171
XLOC_001920	MELLI_sc1060.1	sc1060:26341-30259	0.00920259	0	0.0607244	0.400461	3.40419	12.1978	20.6067
XLOC_001921	NA	sc1060:10739-10973	3.65425	0	0	0	0	0	0.630587
XLOC_001922	NA	sc1060:17095-17200	179.891	0	0	0	0	0	6.91258
XLOC_001923	NA	sc1060:17265-17387	119.08	0	0	0	0	0	12.1437
XLOC_001924	NA	sc1060:17445-17577	101.428	153.388	0	0	2.99656	2.07074	8.9353
XLOC_001925	NA	sc1060:17633-19216	9.57096	1.99208	0.651817	0.110193	0.203999	0.386059	0.688716
XLOC_001926	NA	sc1060:20331-22546	2.50644	3.4501e-05	5.01307	1.9481	1.01089	1.10976	1.15737
XLOC_001927	NA	sc1060:20331-22546	3.6191	0	1.0637	0.808743	1.87819	1.22529	1.64841
XLOC_001928	NA	sc1060:20331-22546	9.00936	0	3.00394	1.65997	2.39417	1.50897	2.00645
XLOC_001929	NA	sc1060:23594-24978	4.41141	1.5201	2.12048	2.21447	2.87149	2.79284	2.51858
XLOC_001930	NA	sc1060:25044-25559	12.9728	2.69253	2.93384	6.55725	6.63981	6.15381	5.76206
XLOC_001931	NA	sc1060:25592-26152	16.7122	17.0736	15.8722	9.74003	9.18123	10.3191	7.76477
XLOC_001932	NA	sc1060:26341-30259	0.0517509	0	1.50391	0.508654	0.816593	4.39831	9.23018
XLOC_001933	NA	sc1060:26341-30259	0.00374533	20.5277	0	0.131703	0.909991	3.3338	2.688
XLOC_001934	MELLI_sc10601.1	sc10601:578-1088	0	0	0	0	0	0	0
XLOC_001935	NA	sc10603:103-218	317.809	228.213	221.117	422.497	291.88	304.176	239.37
XLOC_001936	MELLI_sc10605.1	sc10605:306-738	0	0	0	0	0	0.108824	0.0435491
XLOC_001937	NA	sc10606:4-420	0.0386647	0	1.31926	2.1002	2.82517	0.36168	0.242384
XLOC_001938	MELLI_sc10607.1	sc10607:769-1007	0	0	0	0	0	0.193575	0
XLOC_001939	MELLI_sc1061.3	sc1061:1616-1796	0	0	0	0	0	0	0
XLOC_001940	MELLI_sc1061.4	sc1061:10293-12328	8.11888	1.23176e-05	0.899462	1.12292	1.60845	2.96173	3.82345
XLOC_001941	MELLI_sc1061.1	sc1061:13626-14234	0	0	0	0	0	0	0
XLOC_001942	MELLI_sc1061.2	sc1061:45414-45705	0	0	0	0	0	0	0
XLOC_001943	NA	sc1061:2128-3024	16.6562	6.55361	10.2492	9.43323	8.28138	11.8551	10.0707
XLOC_001944	NA	sc1061:3089-4869	8.55733	2.40755	3.82545	4.03373	4.26417	5.78208	5.90966
XLOC_001945	NA	sc1061:7461-7774	3.47617	0	0	0	0.433365	1.05816	1.81149
XLOC_001946	NA	sc1061:10293-12328	0.643863	0.485217	0.233876	0.174024	0.161983	0.202151	0.484417
XLOC_001947	NA	sc1061:19766-20057	4.62603	0	0	6.42105	5.47452	5.71759	9.1405
XLOC_001948	NA	sc1061:20679-21198	2.69359	3.01122	5.29057	3.15671	4.35463	4.76411	7.41976
XLOC_001949	NA	sc1061:21251-21488	9.86863	20.4367	4.13175	7.61677	10.3577	18.808	27.93
XLOC_001950	NA	sc1061:21597-21691	28.7289	0	0	80.7866	27.889	46.2187	71.4671
XLOC_001951	NA	sc1061:21883-22290	1.20649	0	0	0.707295	1.14737	1.47852	1.76227
XLOC_001952	NA	sc1061:22982-23225	3.10519	15.1963	0	4.05168	3.9838	6.14076	6.16543
XLOC_001953	NA	sc1061:23294-23640	5.26157	0	12.5592	3.70265	5.07476	6.05794	9.33783
XLOC_001954	NA	sc1061:25314-26009	0.814992	0	0	0.309035	0.212506	0.318103	0.899231
XLOC_001955	MELLI_sc10612.1	sc10612:128-356	0	0	0	0	0	0	0
XLOC_001956	MELLI_sc10614.1	sc10614:821-972	0	0	0	0	0	0	0
XLOC_001957	MELLI_sc10615.1	sc10615:612-1020	5.18403	8.03522	1.8476	2.30037	4.47897	3.82684	3.78111
XLOC_001958	MELLI_sc10618.1	sc10618:0-851	6.90264	10.3084	0.726654	1.56004	4.16704	5.77307	6.69296
XLOC_001959	NA	sc10618:0-851	0.475811	0.00163526	0.326115	0.987969	0.0648512	0.421098	0.776609
XLOC_001960	MELLI_sc1062.1	sc1062:2373-3270	0	0	0	0	0	0	0
XLOC_001961	MELLI_sc1062.2	sc1062:3944-6018	54.8539	16.8822	5.15987	3.53732	4.8811	5.03195	9.62444
XLOC_001962	MELLI_sc1062.3	sc1062:7621-9537	28.4662	22.3973	26.483	22.042	17.4268	13.9364	15.2862
XLOC_001963	MELLI_sc1062.4	sc1062:9694-17968	17.3084	14.4668	14.7765	7.93893	11.5001	10.2288	13.2506
XLOC_001964	NA	sc1062:777-964	17.8059	0	0	19.1126	8.24122	12.047	20.3374
XLOC_001965	NA	sc1062:1037-1373	8.65048	6.23478	6.14176	6.43807	6.17738	6.01028	9.3457
XLOC_001966	NA	sc1062:1656-1828	53.0378	59.7127	80.3282	18.1176	43.7381	38.2815	45.6832
XLOC_001967	NA	sc1062:9694-17968	4.60459	10.2054	9.08665	4.00752	3.03958	2.46155	3.69497
XLOC_001968	NA	sc1062:9694-17968	1.14846	2.49424	0.990122	0.686122	0.518305	1.06934	1.13421
XLOC_001969	NA	sc1062:9694-17968	44.1604	0	237.689	0	0	24.9473	35.5998
XLOC_001970	NA	sc1062:9694-17968	3.80878	3.35631	2.74016	3.45144	3.11256	1.84225	2.85579
XLOC_001971	NA	sc1062:9694-17968	0.729404	3.66501	0.0512805	0.324237	0.388623	0.460716	0.553574
XLOC_001972	NA	sc1062:9694-17968	93.2452	0	0	82.1795	43.0598	61.3691	20.7786
XLOC_001973	NA	sc1062:9694-17968	8.93404	4.58464	9.63999	6.54932	6.86861	5.63433	6.73318
XLOC_001974	NA	sc1062:9694-17968	0.356889	5.1469	0.561025	1.86312	0.000872145	0.416244	0.00089136
XLOC_001975	NA	sc1062:9694-17968	6.19294	0	0	2.03439	5.72183	2.87593	2.19353
XLOC_001976	NA	sc1062:18222-18824	0.348353	2.38625	0	1.37842	1.14622	0.227111	1.18743
XLOC_001977	NA	sc1062:28826-28959	41.6498	0	0	0	0	1.7852	12.0587
XLOC_001978	NA	sc1062:33610-34004	0.687295	0	0	0	0	0.32881	1.253
XLOC_001979	NA	sc10621:9-167	20.6394	0	21.5862	11.6789	12.6451	6.10533	11.0227
XLOC_001980	NA	sc10621:508-987	11.1021	0	0	1.93694	1.78924	2.81357	3.98748
XLOC_001981	MELLI_sc10622.1	sc10622:246-935	0.141516	0	0.789189	0	0.0645856	0.0732226	0
XLOC_001982	MELLI_sc10624.1	sc10624:471-843	0	0	0	0.41562	0.0808414	0.0704323	0.0532361
XLOC_001983	MELLI_sc10625.1	sc10625:408-1153	0	0	0	0	0	0	0
XLOC_001984	MELLI_sc10626.1	sc10626:393-1026	0.0338302	0	0	0	0	0.0294535	0.165329
XLOC_001985	MELLI_sc10629.1	sc10629:835-1157	0.323068	0	0	0	0.453613	0.112981	0.0816634
XLOC_001986	MELLI_sc1063.1	sc1063:1814-3789	0.36308	14.9236	13.7488	14.7943	13.26	17.3547	19.2519
XLOC_001987	MELLI_sc1063.3	sc1063:29153-33611	12.5894	14.3085	11.5198	10.5239	16.3171	52.0178	92.5347
XLOC_001988	MELLI_sc1063.2	sc1063:20868-25259	4.18431	3.42852	5.09089	7.18427	5.68774	4.8436	3.38558
XLOC_001989	NA	sc1063:6784-7044	2.86951	0	4.14449	13.8377	9.30751	9.97584	12.1593
XLOC_001990	NA	sc1063:20868-25259	1.19669	0	4.42626	3.48886	0.634151	1.14512	1.14481
XLOC_001991	NA	sc1063:20868-25259	112.602	360.312	152.544	179.909	58.8896	49.4558	60.9943
XLOC_001992	NA	sc1063:20868-25259	2.50021	0	5.22439	3.67814	3.41492	1.0472	1.7433
XLOC_001993	NA	sc1063:20868-25259	2.69095	0	5.32578	4.79137	0.607958	2.12852	0.796924
XLOC_001994	NA	sc1063:20868-25259	8.19211	341.079	55.7804	138.027	29.4298	11.2784	2.98256
XLOC_001995	NA	sc1063:20868-25259	99.3789	0	179.817	73.0336	124.192	66.9918	53.2862
XLOC_001996	NA	sc1063:20868-25259	1.31741	10.614	2.18351	1.87042	1.66395	0.810341	0.716512
XLOC_001997	NA	sc1063:34932-36110	4.07377	0.86314	1.71785	2.36207	2.73361	4.64571	8.47279
XLOC_001998	NA	sc1063:36165-36972	1.77912	1.73269	1.02152	0.874738	1.36925	1.97542	3.69506
XLOC_001999	NA	sc1063:38101-39282	3.71582	2.04548	1.51429	1.36268	3.14116	5.13028	7.92226
[truncated: 66,739 more rows]
